# Supplementary material for: An atlas of mouse CD4+ T cell transcriptomes
Source: Biol Direct. 2015 Apr 3;10:14. doi: 10.1186/s13062-015-0045-x (PMC4384382; doi:10.1186/s13062-015-0045-x)
Supplement: Additional file 1: — Subtype upregaulted genes for each CD4 + subtype and lists of genes likely to encode transcription factors, cytokines and receptors. [file 13062_2015_45_MOESM1_ESM.xls]

## Sheet: Naive
Supplemetal Table 1 - Lists of signature genes, transcription factors, cytokines and receptors
Additional file 1. Subtype upregulated genes for each CD4+ subtype and lists of genes likely to encode transcription factors, cytokines and receptors.
Subtype upregulated genes in Naive CD4+ T cells
Gene name	ENSEMBL_ID	Cell type
1700028N14Rik	ENSMUSG00000078635	naive
1700056E22Rik	ENSMUSG00000044854	naive
1810013L24Rik	ENSMUSG00000022507	naive
1810019D21Rik	ENSMUSG00000086390	naive
2010016I18Rik	ENSMUSG00000091575	naive
2410066E13Rik	ENSMUSG00000038065	naive
2410089E03Rik	ENSMUSG00000039801	naive
2610019F03Rik	ENSMUSG00000050052	naive
3110043O21Rik	ENSMUSG00000028300	naive
4732447D17Rik	ENSMUSG00000086231	naive
4833420G17Rik	ENSMUSG00000062822	naive
4931406P16Rik	ENSMUSG00000066571	naive
4932438A13Rik	ENSMUSG00000037270	naive
4933426M11Rik	ENSMUSG00000021133	naive
8030462N17Rik	ENSMUSG00000047466	naive
9630013K17Rik	ENSMUSG00000086359	naive
A430078G23Rik	ENSMUSG00000074497	naive
A630007B06Rik	ENSMUSG00000035173	naive
A630014C17Rik	ENSMUSG00000086395	naive
A930024E05Rik	ENSMUSG00000056735	naive
Aak1	ENSMUSG00000057230	naive
AB041803	ENSMUSG00000044471	naive
Abcg1	ENSMUSG00000024030	naive
Abhd2	ENSMUSG00000039202	naive
Abl1	ENSMUSG00000026842	naive
Abl2	ENSMUSG00000026596	naive
AC102860.1	ENSMUSG00000097885	naive
AC118227.1	ENSMUSG00000097128	naive
AC122200.1	ENSMUSG00000097133	naive
AC122273.1	ENSMUSG00000097813	naive
AC123702.2	ENSMUSG00000097779	naive
AC123724.1	ENSMUSG00000097093	naive
AC124336.1	ENSMUSG00000097746	naive
AC124998.1	ENSMUSG00000097008	naive
AC126942.1	ENSMUSG00000097625	naive
AC140071.1	ENSMUSG00000097143	naive
AC153556.1	ENSMUSG00000097923	naive
AC160929.1	ENSMUSG00000097476	naive
AC167018.1	ENSMUSG00000097397	naive
Acacb	ENSMUSG00000042010	naive
Acbd5	ENSMUSG00000026781	naive
Acer2	ENSMUSG00000038007	naive
Acin1	ENSMUSG00000022185	naive
Acot2	ENSMUSG00000021226	naive
Actn1	ENSMUSG00000015143	naive
Actr5	ENSMUSG00000037761	naive
Acvr1b	ENSMUSG00000000532	naive
Adamts14	ENSMUSG00000059901	naive
Adamts3	ENSMUSG00000043635	naive
Adnp	ENSMUSG00000051149	naive
Aff1	ENSMUSG00000029313	naive
Aff3	ENSMUSG00000037138	naive
Aff4	ENSMUSG00000049470	naive
Ago2	ENSMUSG00000093631	naive
Ago2	ENSMUSG00000036698	naive
Ahdc1	ENSMUSG00000037692	naive
Akap13	ENSMUSG00000066406	naive
Akap8	ENSMUSG00000024045	naive
Akna	ENSMUSG00000039158	naive
AL935177.1	ENSMUSG00000097219	naive
Alpk3	ENSMUSG00000038763	naive
Ambra1	ENSMUSG00000040506	naive
Amz1	ENSMUSG00000050022	naive
Angel1	ENSMUSG00000021257	naive
Ankrd11	ENSMUSG00000035569	naive
Ankrd44	ENSMUSG00000052331	naive
Ankrd50	ENSMUSG00000044864	naive
Ankrd61	ENSMUSG00000029607	naive
Ap2a2	ENSMUSG00000002957	naive
App	ENSMUSG00000022892	naive
Appl2	ENSMUSG00000020263	naive
Arfgap1	ENSMUSG00000027575	naive
Arfgap2	ENSMUSG00000027255	naive
Arhgap17	ENSMUSG00000030766	naive
Arhgap25	ENSMUSG00000030047	naive
Arhgap31	ENSMUSG00000022799	naive
Arhgef10	ENSMUSG00000071176	naive
Arhgef11	ENSMUSG00000041977	naive
Arhgef18	ENSMUSG00000004568	naive
Arhgef7	ENSMUSG00000031511	naive
Arid1a	ENSMUSG00000007880	naive
Arid1b	ENSMUSG00000069729	naive
Arid4a	ENSMUSG00000048118	naive
Arid5a	ENSMUSG00000037447	naive
Arih2	ENSMUSG00000064145	naive
Arl5b	ENSMUSG00000017418	naive
Armc7	ENSMUSG00000057219	naive
Arnt	ENSMUSG00000015522	naive
Ascc2	ENSMUSG00000020412	naive
Atg13	ENSMUSG00000027244	naive
Atg16l1	ENSMUSG00000026289	naive
Atg16l2	ENSMUSG00000047767	naive
Atg2a	ENSMUSG00000024773	naive
Atg2b	ENSMUSG00000041341	naive
Atg4b	ENSMUSG00000026280	naive
Atg7	ENSMUSG00000030314	naive
Atn1	ENSMUSG00000004263	naive
Atxn7	ENSMUSG00000021738	naive
Atxn7l1	ENSMUSG00000020564	naive
Avil	ENSMUSG00000025432	naive
Avl9	ENSMUSG00000029787	naive
Axin1	ENSMUSG00000024182	naive
Axin2	ENSMUSG00000000142	naive
B630005N14Rik	ENSMUSG00000042742	naive
Bach1	ENSMUSG00000025612	naive
Bag6	ENSMUSG00000024392	naive
Baiap2	ENSMUSG00000025372	naive
Bap1	ENSMUSG00000021901	naive
Baz2a	ENSMUSG00000040054	naive
BC018507	ENSMUSG00000034525	naive
Bcat2	ENSMUSG00000030826	naive
Bcl10	ENSMUSG00000028191	naive
Bcl7a	ENSMUSG00000029438	naive
Bcor	ENSMUSG00000040363	naive
Bcorl1	ENSMUSG00000036959	naive
Bend3	ENSMUSG00000038214	naive
Bicd2	ENSMUSG00000037933	naive
Boll	ENSMUSG00000025977	naive
Bpnt1	ENSMUSG00000026617	naive
Bptf	ENSMUSG00000040481	naive
Braf	ENSMUSG00000002413	naive
Brd1	ENSMUSG00000022387	naive
Brd4	ENSMUSG00000024002	naive
Brpf1	ENSMUSG00000001632	naive
Brpf3	ENSMUSG00000063952	naive
Bsdc1	ENSMUSG00000040859	naive
Btbd11	ENSMUSG00000020042	naive
Btbd7	ENSMUSG00000041702	naive
Btg3	ENSMUSG00000022863	naive
Bzw2	ENSMUSG00000020547	naive
C330006D17Rik	ENSMUSG00000049742	naive
C530005A16Rik	ENSMUSG00000085408	naive
Cabin1	ENSMUSG00000020196	naive
Camk1d	ENSMUSG00000039145	naive
Camsap2	ENSMUSG00000041570	naive
Camta1	ENSMUSG00000014592	naive
Card11	ENSMUSG00000036526	naive
Casc3	ENSMUSG00000078676	naive
Casz1	ENSMUSG00000028977	naive
Cbfa2t2-ps1	ENSMUSG00000087034	naive
Cblb	ENSMUSG00000022637	naive
Cbll1	ENSMUSG00000020659	naive
Cbx4	ENSMUSG00000039989	naive
Ccdc117	ENSMUSG00000020482	naive
Ccdc171	ENSMUSG00000052407	naive
Ccdc6	ENSMUSG00000048701	naive
Ccdc64	ENSMUSG00000041609	naive
Ccdc88c	ENSMUSG00000021182	naive
Ccnk	ENSMUSG00000021258	naive
Ccnt1	ENSMUSG00000011960	naive
Ccpg1	ENSMUSG00000034563	naive
Cdadc1	ENSMUSG00000021982	naive
Cdip1	ENSMUSG00000004071	naive
Cdk11b	ENSMUSG00000029062	naive
Cdkn1b	ENSMUSG00000003031	naive
Cep120	ENSMUSG00000048799	naive
Cers6	ENSMUSG00000027035	naive
Chd1	ENSMUSG00000023852	naive
Chd2	ENSMUSG00000078671	naive
Chd6	ENSMUSG00000057133	naive
Chd7	ENSMUSG00000041235	naive
Chd8	ENSMUSG00000053754	naive
Chmp7	ENSMUSG00000034190	naive
Chrne	ENSMUSG00000014609	naive
Cic	ENSMUSG00000005442	naive
Clcn1	ENSMUSG00000029862	naive
Clcn6	ENSMUSG00000029016	naive
Clint1	ENSMUSG00000006169	naive
Cluh	ENSMUSG00000020741	naive
Cmah	ENSMUSG00000016756	naive
Cnst	ENSMUSG00000038949	naive
Cog3	ENSMUSG00000034893	naive
Coil	ENSMUSG00000033983	naive
Coro6	ENSMUSG00000020836	naive
Cpeb2	ENSMUSG00000039782	naive
Cpsf1	ENSMUSG00000034022	naive
Cpsf4	ENSMUSG00000029625	naive
Cramp1l	ENSMUSG00000038002	naive
Crbn	ENSMUSG00000005362	naive
Crebbp	ENSMUSG00000022521	naive
Crebrf	ENSMUSG00000048249	naive
Crem	ENSMUSG00000063889	naive
Crlf3	ENSMUSG00000017561	naive
Crtc2	ENSMUSG00000027936	naive
Csnk1d	ENSMUSG00000025162	naive
Csnk1e	ENSMUSG00000022433	naive
Ctdp1	ENSMUSG00000033323	naive
Cwc25	ENSMUSG00000018541	naive
Cyp2d22	ENSMUSG00000061740	naive
Daam1	ENSMUSG00000034574	naive
Dapl1	ENSMUSG00000026989	naive
Dcaf5	ENSMUSG00000049106	naive
Dclre1c	ENSMUSG00000026648	naive
Dcp1a	ENSMUSG00000021962	naive
Ddx23	ENSMUSG00000003360	naive
Ddx27	ENSMUSG00000017999	naive
Ddx39b	ENSMUSG00000019432	naive
Ddx47	ENSMUSG00000030204	naive
Ddx51	ENSMUSG00000029504	naive
Deaf1	ENSMUSG00000058886	naive
Dennd4a	ENSMUSG00000053641	naive
Dgcr14	ENSMUSG00000003527	naive
Dgkd	ENSMUSG00000070738	naive
Dhx38	ENSMUSG00000037993	naive
Dhx40	ENSMUSG00000018425	naive
Dhx8	ENSMUSG00000034931	naive
Dido1	ENSMUSG00000038914	naive
Diexf	ENSMUSG00000016181	naive
Dip2b	ENSMUSG00000023026	naive
Dnajb12	ENSMUSG00000020109	naive
Dnajb6	ENSMUSG00000029131	naive
Dnajc5	ENSMUSG00000000826	naive
Dnajc6	ENSMUSG00000028528	naive
Dnm2	ENSMUSG00000033335	naive
Dock4	ENSMUSG00000035954	naive
Dopey2	ENSMUSG00000022946	naive
Dot1l	ENSMUSG00000061589	naive
Dtx2	ENSMUSG00000004947	naive
Dusp10	ENSMUSG00000039384	naive
Dusp8	ENSMUSG00000037887	naive
Dync1h1	ENSMUSG00000018707	naive
Dync1li2	ENSMUSG00000035770	naive
Dyrk2	ENSMUSG00000028630	naive
Edc4	ENSMUSG00000036270	naive
Eif2ak3	ENSMUSG00000031668	naive
Eif4g3	ENSMUSG00000028760	naive
Elf2	ENSMUSG00000037174	naive
Elk4	ENSMUSG00000026436	naive
Ell	ENSMUSG00000070002	naive
Elmo1	ENSMUSG00000041112	naive
Elmsan1	ENSMUSG00000042507	naive
Ep400	ENSMUSG00000029505	naive
Epb4.1l1	ENSMUSG00000027624	naive
Epc1	ENSMUSG00000024240	naive
Epc2	ENSMUSG00000069495	naive
Eps15l1	ENSMUSG00000006276	naive
Ercc3	ENSMUSG00000024382	naive
Ercc6	ENSMUSG00000054051	naive
Erf	ENSMUSG00000040857	naive
Esr1	ENSMUSG00000019768	naive
Ets2	ENSMUSG00000022895	naive
Etv3	ENSMUSG00000003382	naive
Exosc10	ENSMUSG00000017264	naive
Eya3	ENSMUSG00000028886	naive
Faah	ENSMUSG00000034171	naive
Fam134c	ENSMUSG00000017802	naive
Fam13b	ENSMUSG00000036501	naive
Fam160b1	ENSMUSG00000033478	naive
Fam193a	ENSMUSG00000037210	naive
Fam222a	ENSMUSG00000041930	naive
Fam65a	ENSMUSG00000038604	naive
Fam69a	ENSMUSG00000029270	naive
Fam83e	ENSMUSG00000054161	naive
Fbxl12	ENSMUSG00000066892	naive
Fbxl3	ENSMUSG00000022124	naive
Fbxo21	ENSMUSG00000032898	naive
Fbxo32	ENSMUSG00000022358	naive
Fbxo34	ENSMUSG00000037536	naive
Fbxo38	ENSMUSG00000042211	naive
Fbxo42	ENSMUSG00000028920	naive
Fchsd1	ENSMUSG00000038524	naive
Fnbp4	ENSMUSG00000008200	naive
Fosl2	ENSMUSG00000029135	naive
Foxj2	ENSMUSG00000003154	naive
Foxj3	ENSMUSG00000032998	naive
Foxk1	ENSMUSG00000056493	naive
Foxo3	ENSMUSG00000048756	naive
Foxp1	ENSMUSG00000030067	naive
Frat2	ENSMUSG00000047604	naive
Frs2	ENSMUSG00000020170	naive
Fth-ps2	ENSMUSG00000091313	naive
Fus	ENSMUSG00000030795	naive
Fxr2	ENSMUSG00000018765	naive
Fyb	ENSMUSG00000022148	naive
Fzd5	ENSMUSG00000045005	naive
G3bp2	ENSMUSG00000029405	naive
Gak	ENSMUSG00000062234	naive
Galnt6	ENSMUSG00000037280	naive
Gch1	ENSMUSG00000037580	naive
Gcnt7	ENSMUSG00000074569	naive
Gfod2	ENSMUSG00000013150	naive
Gigyf1	ENSMUSG00000029714	naive
Gigyf2	ENSMUSG00000048000	naive
Gimap6	ENSMUSG00000047867	naive
Git2	ENSMUSG00000041890	naive
Glis3	ENSMUSG00000052942	naive
Gltscr1	ENSMUSG00000070808	naive
Gm10051	ENSMUSG00000058905	naive
Gm10059	ENSMUSG00000059064	naive
Gm10071	ENSMUSG00000059776	naive
Gm10126	ENSMUSG00000063180	naive
Gm10136	ENSMUSG00000063754	naive
Gm10166	ENSMUSG00000066543	naive
Gm10231	ENSMUSG00000068120	naive
Gm10237	ENSMUSG00000062279	naive
Gm10240	ENSMUSG00000068397	naive
Gm10269	ENSMUSG00000091449	naive
Gm10335	ENSMUSG00000071532	naive
Gm10463	ENSMUSG00000073058	naive
Gm10499	ENSMUSG00000073403	naive
Gm10689	ENSMUSG00000074412	naive
Gm10712	ENSMUSG00000074547	naive
Gm10913	ENSMUSG00000078097	naive
Gm11353	ENSMUSG00000060198	naive
Gm11405	ENSMUSG00000083767	naive
Gm11442	ENSMUSG00000080791	naive
Gm11449	ENSMUSG00000083374	naive
Gm11472	ENSMUSG00000081946	naive
Gm11488	ENSMUSG00000081871	naive
Gm11517	ENSMUSG00000081249	naive
Gm11539	ENSMUSG00000083337	naive
Gm11932	ENSMUSG00000087049	naive
Gm11942	ENSMUSG00000094344	naive
Gm11978	ENSMUSG00000086373	naive
Gm12013	ENSMUSG00000082099	naive
Gm12263	ENSMUSG00000084145	naive
Gm12345	ENSMUSG00000081930	naive
Gm12474	ENSMUSG00000053957	naive
Gm12577	ENSMUSG00000083834	naive
Gm12630	ENSMUSG00000082969	naive
Gm12704	ENSMUSG00000081030	naive
Gm12737	ENSMUSG00000085093	naive
Gm12764	ENSMUSG00000086184	naive
Gm12821	ENSMUSG00000083599	naive
Gm12928	ENSMUSG00000082381	naive
Gm12943	ENSMUSG00000082220	naive
Gm12990	ENSMUSG00000081136	naive
Gm12992	ENSMUSG00000085667	naive
Gm13039	ENSMUSG00000083826	naive
Gm13162	ENSMUSG00000082779	naive
Gm13192	ENSMUSG00000069188	naive
Gm13268	ENSMUSG00000070271	naive
Gm13294	ENSMUSG00000083900	naive
Gm13410	ENSMUSG00000083116	naive
Gm13435	ENSMUSG00000083815	naive
Gm13477	ENSMUSG00000083849	naive
Gm13573	ENSMUSG00000080198	naive
Gm13604	ENSMUSG00000083910	naive
Gm13623	ENSMUSG00000083007	naive
Gm13653	ENSMUSG00000075276	naive
Gm13845	ENSMUSG00000086212	naive
Gm13961	ENSMUSG00000084094	naive
Gm13981	ENSMUSG00000074930	naive
Gm14044	ENSMUSG00000083483	naive
Gm14165	ENSMUSG00000081434	naive
Gm14323	ENSMUSG00000082901	naive
Gm14407	ENSMUSG00000082023	naive
Gm14639	ENSMUSG00000082253	naive
Gm15198	ENSMUSG00000083429	naive
Gm15204	ENSMUSG00000082625	naive
Gm15464	ENSMUSG00000082609	naive
Gm15472	ENSMUSG00000084760	naive
Gm15483	ENSMUSG00000081431	naive
Gm15493	ENSMUSG00000082623	naive
Gm15503	ENSMUSG00000084964	naive
Gm15531	ENSMUSG00000083086	naive
Gm15575	ENSMUSG00000083183	naive
Gm15590	ENSMUSG00000058542	naive
Gm15682	ENSMUSG00000095524	naive
Gm15710	ENSMUSG00000084111	naive
Gm15793	ENSMUSG00000082769	naive
Gm15800	ENSMUSG00000042744	naive
Gm15921	ENSMUSG00000094092	naive
Gm16020	ENSMUSG00000072576	naive
Gm16093	ENSMUSG00000087108	naive
Gm16425	ENSMUSG00000083218	naive
Gm16565	ENSMUSG00000089829	naive
Gm16581	ENSMUSG00000089670	naive
Gm17092	ENSMUSG00000091623	naive
Gm17111	ENSMUSG00000090327	naive
Gm17296	ENSMUSG00000090290	naive
Gm17414	ENSMUSG00000078821	naive
Gm17509	ENSMUSG00000091423	naive
Gm17705	ENSMUSG00000090936	naive
Gm1826	ENSMUSG00000082028	naive
Gm1862	ENSMUSG00000080968	naive
Gm19684	ENSMUSG00000092277	naive
Gm20900	ENSMUSG00000078180	naive
Gm22345	ENSMUSG00000084593	naive
Gm2245	ENSMUSG00000089647	naive
Gm22716	ENSMUSG00000095178	naive
Gm23346	ENSMUSG00000065750	naive
Gm25492	ENSMUSG00000088008	naive
Gm25965	ENSMUSG00000087795	naive
Gm26035	ENSMUSG00000064999	naive
Gm3362	ENSMUSG00000085442	naive
Gm340	ENSMUSG00000090673	naive
Gm3436	ENSMUSG00000096160	naive
Gm3550	ENSMUSG00000078240	naive
Gm4613	ENSMUSG00000090467	naive
Gm4835	ENSMUSG00000043223	naive
Gm4987	ENSMUSG00000063816	naive
Gm5093	ENSMUSG00000091742	naive
Gm5121	ENSMUSG00000066626	naive
Gm5265	ENSMUSG00000058622	naive
Gm5321	ENSMUSG00000064231	naive
Gm5453	ENSMUSG00000062461	naive
Gm5564	ENSMUSG00000046440	naive
Gm5687	ENSMUSG00000080866	naive
Gm5871	ENSMUSG00000093545	naive
Gm5879	ENSMUSG00000068262	naive
Gm5898	ENSMUSG00000081788	naive
Gm5939	ENSMUSG00000083258	naive
Gm6030	ENSMUSG00000062284	naive
Gm6034	ENSMUSG00000073407	naive
Gm6055	ENSMUSG00000062081	naive
Gm6088	ENSMUSG00000083646	naive
Gm6155	ENSMUSG00000068629	naive
Gm6285	ENSMUSG00000081703	naive
Gm6305	ENSMUSG00000081052	naive
Gm6341	ENSMUSG00000083121	naive
Gm6404	ENSMUSG00000061669	naive
Gm6695	ENSMUSG00000093560	naive
Gm7079	ENSMUSG00000068243	naive
Gm7334	ENSMUSG00000044645	naive
Gm7353	ENSMUSG00000055452	naive
Gm7418	ENSMUSG00000090188	naive
Gm7457	ENSMUSG00000072683	naive
Gm7589	ENSMUSG00000066592	naive
Gm7808	ENSMUSG00000091460	naive
Gm7866	ENSMUSG00000061390	naive
Gm8129	ENSMUSG00000059159	naive
Gm8250	ENSMUSG00000080783	naive
Gm8261	ENSMUSG00000081718	naive
Gm8618	ENSMUSG00000073559	naive
Gm8623	ENSMUSG00000062458	naive
Gm9396	ENSMUSG00000063328	naive
Gm9574	ENSMUSG00000073980	naive
Gm9855	ENSMUSG00000085666	naive
Gm9889	ENSMUSG00000052769	naive
Golga2	ENSMUSG00000002546	naive
Golga4	ENSMUSG00000038708	naive
Got1	ENSMUSG00000025190	naive
Gpatch2l	ENSMUSG00000021254	naive
Gpatch8	ENSMUSG00000034621	naive
Gpcpd1	ENSMUSG00000027346	naive
Gpr132	ENSMUSG00000021298	naive
Gpsm1	ENSMUSG00000026930	naive
Gramd1a	ENSMUSG00000001248	naive
Gramd3	ENSMUSG00000001700	naive
Grap2	ENSMUSG00000042351	naive
Gse1	ENSMUSG00000031822	naive
Gtf3c1	ENSMUSG00000032777	naive
Gypc	ENSMUSG00000090523	naive
H2-Q1	ENSMUSG00000079507	naive
H2-Q10	ENSMUSG00000067235	naive
Hbp1	ENSMUSG00000002996	naive
Hdac4	ENSMUSG00000073617	naive
Hdac4	ENSMUSG00000026313	naive
Hdac5	ENSMUSG00000008855	naive
Heatr5a	ENSMUSG00000035181	naive
Heca	ENSMUSG00000039879	naive
Helz	ENSMUSG00000020721	naive
Hic2	ENSMUSG00000050240	naive
Hid1	ENSMUSG00000034586	naive
Hif1an	ENSMUSG00000036450	naive
Hivep1	ENSMUSG00000021366	naive
Hmgxb3	ENSMUSG00000024622	naive
Hnrnpl	ENSMUSG00000015165	naive
Hnrpdl	ENSMUSG00000029328	naive
Hs3st3b1	ENSMUSG00000070407	naive
Hsf1	ENSMUSG00000022556	naive
Hspa1a	ENSMUSG00000091971	naive
Hspa1b	ENSMUSG00000090877	naive
Hus1b	ENSMUSG00000076430	naive
Ifngr2	ENSMUSG00000022965	naive
Ikbkb	ENSMUSG00000031537	naive
Ikzf5	ENSMUSG00000040167	naive
Il17ra	ENSMUSG00000002897	naive
Il21r	ENSMUSG00000030745	naive
Ilf3	ENSMUSG00000032178	naive
Inadl	ENSMUSG00000061859	naive
Ing3	ENSMUSG00000029670	naive
Ino80	ENSMUSG00000034154	naive
Inpp1	ENSMUSG00000026102	naive
Inpp5d	ENSMUSG00000026288	naive
Ip6k1	ENSMUSG00000032594	naive
Itk	ENSMUSG00000020395	naive
Itpkb	ENSMUSG00000038855	naive
Itprip	ENSMUSG00000079254	naive
Jakmip1	ENSMUSG00000063646	naive
Jhdm1d	ENSMUSG00000042599	naive
Jmy	ENSMUSG00000021690	naive
Kansl3	ENSMUSG00000010453	naive
Kat2b-ps	ENSMUSG00000053208	naive
Kat6a	ENSMUSG00000031540	naive
Kat6b	ENSMUSG00000021767	naive
Kbtbd2	ENSMUSG00000059486	naive
Kcnip2	ENSMUSG00000025221	naive
Kcnj9	ENSMUSG00000038026	naive
Kctd10	ENSMUSG00000001098	naive
Kctd13	ENSMUSG00000030685	naive
Kdm2b	ENSMUSG00000029475	naive
Kdm4b	ENSMUSG00000024201	naive
Kdm5b	ENSMUSG00000042207	naive
Kdm5c	ENSMUSG00000025332	naive
Kdm6a	ENSMUSG00000037369	naive
Kdsr	ENSMUSG00000009905	naive
Kif13b	ENSMUSG00000060012	naive
Kif1b	ENSMUSG00000063077	naive
Kif21b	ENSMUSG00000041642	naive
Klf13	ENSMUSG00000052040	naive
Klf7	ENSMUSG00000025959	naive
Klhdc4	ENSMUSG00000040263	naive
Klhl11	ENSMUSG00000048732	naive
Klhl18	ENSMUSG00000054792	naive
Klhl21	ENSMUSG00000073700	naive
Klhl24	ENSMUSG00000062901	naive
Klhl28	ENSMUSG00000020948	naive
Kpna1	ENSMUSG00000022905	naive
Kras	ENSMUSG00000030265	naive
Kremen1	ENSMUSG00000020393	naive
L3mbtl2	ENSMUSG00000022394	naive
Lats2	ENSMUSG00000021959	naive
Lcor	ENSMUSG00000025019	naive
Ldlrap1	ENSMUSG00000037295	naive
Lef1	ENSMUSG00000027985	naive
Lemd3	ENSMUSG00000048661	naive
Leng8	ENSMUSG00000035545	naive
Lmbr1l	ENSMUSG00000022999	naive
Lmbrd1	ENSMUSG00000073725	naive
Lmtk2	ENSMUSG00000038970	naive
Lphn2	ENSMUSG00000028184	naive
Lrig1	ENSMUSG00000030029	naive
Lrpap1	ENSMUSG00000029103	naive
Lrrc8d	ENSMUSG00000046079	naive
Lrrfip1	ENSMUSG00000026305	naive
Lsg1	ENSMUSG00000022538	naive
Luc7l	ENSMUSG00000024188	naive
Lysmd3	ENSMUSG00000035840	naive
Lzts3	ENSMUSG00000037703	naive
Mad1l1	ENSMUSG00000029554	naive
Maml1	ENSMUSG00000050567	naive
Man2a2	ENSMUSG00000038886	naive
Man2c1	ENSMUSG00000032295	naive
Map2k7	ENSMUSG00000002948	naive
Map3k1	ENSMUSG00000021754	naive
Map3k14	ENSMUSG00000020941	naive
Map3k2	ENSMUSG00000024383	naive
Map3k3	ENSMUSG00000020700	naive
Map3k9	ENSMUSG00000042724	naive
2007-03-01	ENSMUSG00000026977	naive
Mark2	ENSMUSG00000024969	naive
Mbp	ENSMUSG00000041607	naive
Mbtps1	ENSMUSG00000031835	naive
Mcm3ap	ENSMUSG00000001150	naive
Mdn1	ENSMUSG00000058006	naive
Med13l	ENSMUSG00000018076	naive
Med23	ENSMUSG00000019984	naive
Med26	ENSMUSG00000045248	naive
Mef2d	ENSMUSG00000001419	naive
Mfhas1	ENSMUSG00000070056	naive
Mia3	ENSMUSG00000056050	naive
Micall1	ENSMUSG00000033039	naive
Mir194-1	ENSMUSG00000065581	naive
Mir26b	ENSMUSG00000065468	naive
Mkl1	ENSMUSG00000042292	naive
Mll1	ENSMUSG00000002028	naive
Mll2	ENSMUSG00000048154	naive
Mll3	ENSMUSG00000038056	naive
Mll5	ENSMUSG00000029004	naive
Mms19	ENSMUSG00000025159	naive
Mnt	ENSMUSG00000000282	naive
Mon2	ENSMUSG00000034602	naive
Mtmr10	ENSMUSG00000030522	naive
Mtmr12	ENSMUSG00000039458	naive
Mtss1	ENSMUSG00000022353	naive
Mybpc3	ENSMUSG00000002100	naive
Myh9	ENSMUSG00000022443	naive
Mynn	ENSMUSG00000037730	naive
Myo9b	ENSMUSG00000004677	naive
Nap1l5	ENSMUSG00000055430	naive
Napa	ENSMUSG00000006024	naive
Nckap5l	ENSMUSG00000023009	naive
Ncoa1	ENSMUSG00000020647	naive
Ncoa2	ENSMUSG00000005886	naive
Ncoa6	ENSMUSG00000038369	naive
Ncor1	ENSMUSG00000018501	naive
Ndel1	ENSMUSG00000018736	naive
Ndor1	ENSMUSG00000006471	naive
Neil1	ENSMUSG00000032298	naive
Neurl3	ENSMUSG00000047180	naive
Nfe2l2	ENSMUSG00000015839	naive
Nfkbid	ENSMUSG00000036931	naive
Nfrkb	ENSMUSG00000042185	naive
Nfyc	ENSMUSG00000032897	naive
Nipbl	ENSMUSG00000022141	naive
Nktr	ENSMUSG00000032525	naive
Nptx1	ENSMUSG00000025582	naive
Nr1d2	ENSMUSG00000021775	naive
Nr3c1	ENSMUSG00000024431	naive
Nr4a3	ENSMUSG00000028341	naive
Nrxn2	ENSMUSG00000033768	naive
Nsun4	ENSMUSG00000028706	naive
Nsun4	ENSMUSG00000090697	naive
Nub1	ENSMUSG00000028954	naive
Numa1	ENSMUSG00000066306	naive
Numb	ENSMUSG00000021224	naive
Nup153	ENSMUSG00000021374	naive
Nup214	ENSMUSG00000001855	naive
Nup98	ENSMUSG00000063550	naive
Nxf1	ENSMUSG00000010097	naive
Oplah	ENSMUSG00000022562	naive
Otud1	ENSMUSG00000043415	naive
Pag1	ENSMUSG00000027508	naive
Palm3	ENSMUSG00000047986	naive
Pank4	ENSMUSG00000029056	naive
Papln	ENSMUSG00000021223	naive
Patz1	ENSMUSG00000020453	naive
Pced1b	ENSMUSG00000044250	naive
Pcnt	ENSMUSG00000001151	naive
Pcnx	ENSMUSG00000021140	naive
Pcsk7	ENSMUSG00000035382	naive
Pde4b	ENSMUSG00000028525	naive
Pde4d	ENSMUSG00000021699	naive
Pde4d	ENSMUSG00000074661	naive
Pdzd2	ENSMUSG00000022197	naive
Per1	ENSMUSG00000020893	naive
Per2	ENSMUSG00000055866	naive
Pgap1	ENSMUSG00000073678	naive
Pgm2l1	ENSMUSG00000030729	naive
Phf12	ENSMUSG00000037791	naive
Phf13	ENSMUSG00000047777	naive
Phf2	ENSMUSG00000038025	naive
Phf3	ENSMUSG00000048874	naive
Phlpp1	ENSMUSG00000044340	naive
Phrf1	ENSMUSG00000038611	naive
Pias1	ENSMUSG00000032405	naive
Pik3r5	ENSMUSG00000020901	naive
Pip5k1a	ENSMUSG00000028126	naive
Pisd-ps2	ENSMUSG00000023795	naive
Pitpnc1	ENSMUSG00000040430	naive
Pja1	ENSMUSG00000034403	naive
Plcg1	ENSMUSG00000016933	naive
Plcxd2	ENSMUSG00000087141	naive
Plekha6	ENSMUSG00000041757	naive
Plekhg6	ENSMUSG00000038167	naive
Plekhm1	ENSMUSG00000034247	naive
Pnpla8	ENSMUSG00000036257	naive
Pnrc1	ENSMUSG00000040128	naive
Podn	ENSMUSG00000028600	naive
Polg	ENSMUSG00000039176	naive
Polg2	ENSMUSG00000020718	naive
Por	ENSMUSG00000005514	naive
Pou2f1	ENSMUSG00000026565	naive
Pou6f1	ENSMUSG00000009739	naive
Ppard	ENSMUSG00000002250	naive
Ppfia1	ENSMUSG00000037519	naive
Ppfia4	ENSMUSG00000026458	naive
Ppil4	ENSMUSG00000015757	naive
Ppm1a	ENSMUSG00000021096	naive
Ppm1h	ENSMUSG00000034613	naive
Ppp1r12b	ENSMUSG00000073557	naive
Ppp1r12c	ENSMUSG00000019254	naive
Ppp1r13b	ENSMUSG00000021285	naive
Ppp1r37	ENSMUSG00000051403	naive
Ppp2r2a	ENSMUSG00000022052	naive
Pprc1	ENSMUSG00000055491	naive
Prcc	ENSMUSG00000004895	naive
Prdm10	ENSMUSG00000042496	naive
Prdm2	ENSMUSG00000057637	naive
Prdx6	ENSMUSG00000026701	naive
Prex1	ENSMUSG00000039621	naive
Prkce	ENSMUSG00000045038	naive
Proser1	ENSMUSG00000049504	naive
Prpf38b	ENSMUSG00000027881	naive
Prr14	ENSMUSG00000030822	naive
Prrc2b	ENSMUSG00000039262	naive
Prrc2c	ENSMUSG00000040225	naive
Ptar1	ENSMUSG00000074925	naive
Ptbp2	ENSMUSG00000028134	naive
Ptk2b	ENSMUSG00000059456	naive
Ptp4a1	ENSMUSG00000026064	naive
Ptpn23	ENSMUSG00000036057	naive
Pum1	ENSMUSG00000028580	naive
Qrich1	ENSMUSG00000006673	naive
Rab40b	ENSMUSG00000025170	naive
Ramp3	ENSMUSG00000041046	naive
Ranbp10	ENSMUSG00000037415	naive
Rapgef2	ENSMUSG00000062232	naive
Rasa3	ENSMUSG00000031453	naive
Rassf3	ENSMUSG00000025795	naive
Raver2	ENSMUSG00000035275	naive
Rbm14	ENSMUSG00000006456	naive
Rbm15	ENSMUSG00000048109	naive
Rbm19	ENSMUSG00000029594	naive
Rbm33	ENSMUSG00000048271	naive
Rbm39	ENSMUSG00000027620	naive
Rc3h1	ENSMUSG00000040423	naive
Rexo1	ENSMUSG00000047417	naive
Rfx3	ENSMUSG00000040929	naive
Rgl1	ENSMUSG00000026482	naive
Rhobtb2	ENSMUSG00000022075	naive
Rictor	ENSMUSG00000050310	naive
Rlf	ENSMUSG00000049878	naive
Rn7sk	ENSMUSG00000065037	naive
Rnf145	ENSMUSG00000019189	naive
Rnf146	ENSMUSG00000038876	naive
Rnf185	ENSMUSG00000020448	naive
Rnf2	ENSMUSG00000026484	naive
Rnf40	ENSMUSG00000030816	naive
Rnf44	ENSMUSG00000034928	naive
RP23-404J7.2	ENSMUSG00000097041	naive
RP23-61D6.4	ENSMUSG00000096967	naive
Rph3al	ENSMUSG00000020847	naive
Rpl10-ps6	ENSMUSG00000080885	naive
Rpl13-ps3	ENSMUSG00000059835	naive
Rpl17-ps1	ENSMUSG00000082804	naive
Rpl17-ps4	ENSMUSG00000084345	naive
Rpl18-ps1	ENSMUSG00000081382	naive
Rpl21-ps14	ENSMUSG00000062152	naive
Rpl21-ps3	ENSMUSG00000060566	naive
Rpl21-ps4	ENSMUSG00000072714	naive
Rpl21-ps7	ENSMUSG00000094256	naive
Rpl21-ps8	ENSMUSG00000061684	naive
Rpl27-ps3	ENSMUSG00000073640	naive
Rpl27a-ps1	ENSMUSG00000061488	naive
Rpl28-ps3	ENSMUSG00000079942	naive
Rpl30-ps1	ENSMUSG00000057696	naive
Rpl30-ps10	ENSMUSG00000083411	naive
Rpl31	ENSMUSG00000073702	naive
Rpl31-ps10	ENSMUSG00000070667	naive
Rpl31-ps12	ENSMUSG00000083192	naive
Rpl31-ps13	ENSMUSG00000051723	naive
Rpl31-ps17	ENSMUSG00000072255	naive
Rpl31-ps9	ENSMUSG00000094122	naive
Rpl35a-ps6	ENSMUSG00000094664	naive
Rpl36-ps3	ENSMUSG00000066629	naive
Rpl36a-ps3	ENSMUSG00000071141	naive
Rpl38-ps1	ENSMUSG00000083326	naive
Rpl5-ps1	ENSMUSG00000082193	naive
Rpl7a-ps10	ENSMUSG00000094089	naive
Rpl7a-ps12	ENSMUSG00000083440	naive
Rpl7a-ps3	ENSMUSG00000068579	naive
Rps11-ps1	ENSMUSG00000090516	naive
Rps11-ps2	ENSMUSG00000081929	naive
Rps11-ps3	ENSMUSG00000081715	naive
Rps11-ps4	ENSMUSG00000046620	naive
Rps12-ps10	ENSMUSG00000070692	naive
Rps12-ps19	ENSMUSG00000082481	naive
Rps13-ps4	ENSMUSG00000081378	naive
Rps15-ps2	ENSMUSG00000071419	naive
Rps15a-ps1	ENSMUSG00000056877	naive
Rps15a-ps2	ENSMUSG00000067351	naive
Rps15a-ps3	ENSMUSG00000084314	naive
Rps19-ps3	ENSMUSG00000080059	naive
Rps19-ps8	ENSMUSG00000096920	naive
Rps23	ENSMUSG00000049517	naive
Rps29	ENSMUSG00000034892	naive
Rps6-ps1	ENSMUSG00000063875	naive
Rps6-ps3	ENSMUSG00000082465	naive
Rptor	ENSMUSG00000025583	naive
Rras2	ENSMUSG00000055723	naive
Rrbp1	ENSMUSG00000027422	naive
Rreb1	ENSMUSG00000039087	naive
Rrp1	ENSMUSG00000061032	naive
Rrp12	ENSMUSG00000035049	naive
Rrp7a	ENSMUSG00000018040	naive
Rsbn1	ENSMUSG00000044098	naive
Rsbn1l	ENSMUSG00000039968	naive
Rsf1	ENSMUSG00000035623	naive
Rtn4rl1	ENSMUSG00000045287	naive
Rundc3b	ENSMUSG00000040570	naive
S1pr1	ENSMUSG00000045092	naive
Safb	ENSMUSG00000071054	naive
Safb2	ENSMUSG00000042625	naive
Samd4b	ENSMUSG00000037513	naive
Samd8	ENSMUSG00000021770	naive
Sart1	ENSMUSG00000039148	naive
Sart3	ENSMUSG00000018974	naive
Sbds	ENSMUSG00000025337	naive
Scaf4	ENSMUSG00000022983	naive
Scaf8	ENSMUSG00000046201	naive
Scfd2	ENSMUSG00000062110	naive
Scmh1	ENSMUSG00000000085	naive
Scml4	ENSMUSG00000044770	naive
Scyl3	ENSMUSG00000026584	naive
Sec16a	ENSMUSG00000026924	naive
Sec24c	ENSMUSG00000039367	naive
Secisbp2	ENSMUSG00000035139	naive
Sertad2	ENSMUSG00000049800	naive
Setd1a	ENSMUSG00000042308	naive
Setd1b	ENSMUSG00000038384	naive
Sf1	ENSMUSG00000024949	naive
Sfmbt1	ENSMUSG00000006527	naive
Sfmbt2	ENSMUSG00000061186	naive
Sfpq	ENSMUSG00000028820	naive
Sfswap	ENSMUSG00000029439	naive
Sgms1	ENSMUSG00000040451	naive
Sh2d2a	ENSMUSG00000028071	naive
Sh2d4b	ENSMUSG00000037833	naive
Sh3pxd2a	ENSMUSG00000053617	naive
Sidt2	ENSMUSG00000034908	naive
Sik2	ENSMUSG00000037112	naive
Sik3	ENSMUSG00000034135	naive
Sipa1l1	ENSMUSG00000042700	naive
Ski	ENSMUSG00000029050	naive
Skil	ENSMUSG00000027660	naive
Slc12a7	ENSMUSG00000017756	naive
Slc16a5	ENSMUSG00000045775	naive
Slc23a2	ENSMUSG00000027340	naive
Slc25a25	ENSMUSG00000026819	naive
Slc30a7	ENSMUSG00000054414	naive
Slc35e2	ENSMUSG00000042202	naive
Slc35f6	ENSMUSG00000029175	naive
Slc38a10	ENSMUSG00000061306	naive
Slc38a2	ENSMUSG00000022462	naive
Slc3a2	ENSMUSG00000010095	naive
Slc7a1	ENSMUSG00000041313	naive
Slk	ENSMUSG00000025060	naive
Slu7	ENSMUSG00000020409	naive
Smad3	ENSMUSG00000032402	naive
Smad4	ENSMUSG00000024515	naive
Smad7	ENSMUSG00000025880	naive
Smarca2	ENSMUSG00000024921	naive
Smarca4	ENSMUSG00000032187	naive
Smg5	ENSMUSG00000001415	naive
Smurf1	ENSMUSG00000038780	naive
Snord100	ENSMUSG00000080486	naive
Snord35b	ENSMUSG00000064767	naive
Snord37	ENSMUSG00000064441	naive
Snord83b	ENSMUSG00000077734	naive
Sntb1	ENSMUSG00000060429	naive
Snx18	ENSMUSG00000042364	naive
Snx29	ENSMUSG00000071669	naive
Sos1	ENSMUSG00000024241	naive
Spag4	ENSMUSG00000038180	naive
Spag9	ENSMUSG00000020859	naive
Spata13	ENSMUSG00000021990	naive
Specc1l	ENSMUSG00000033444	naive
Spon1	ENSMUSG00000038156	naive
Sprtn	ENSMUSG00000031986	naive
Sptbn1	ENSMUSG00000020315	naive
Srfbp1	ENSMUSG00000024528	naive
Srrm1	ENSMUSG00000028809	naive
Srrm2	ENSMUSG00000039218	naive
Srsf4	ENSMUSG00000028911	naive
Ss18	ENSMUSG00000037013	naive
Ss18l1	ENSMUSG00000039086	naive
Ssfa2	ENSMUSG00000027007	naive
Ssh2	ENSMUSG00000037926	naive
Stat5a	ENSMUSG00000004043	naive
Stat5b	ENSMUSG00000020919	naive
Stau1	ENSMUSG00000039536	naive
Strip1	ENSMUSG00000014601	naive
Strn4	ENSMUSG00000030374	naive
Stx5a	ENSMUSG00000010110	naive
Supt5	ENSMUSG00000003435	naive
Supt6	ENSMUSG00000002052	naive
Svil	ENSMUSG00000024236	naive
Syne1	ENSMUSG00000019769	naive
Syne1	ENSMUSG00000096054	naive
Tacc1	ENSMUSG00000065954	naive
Taf3	ENSMUSG00000025782	naive
Taf4b	ENSMUSG00000054321	naive
Taf8	ENSMUSG00000023980	naive
Tanc1	ENSMUSG00000035168	naive
Tatdn2	ENSMUSG00000056952	naive
Tbc1d1	ENSMUSG00000029174	naive
Tbc1d17	ENSMUSG00000038520	naive
Tbc1d25	ENSMUSG00000039201	naive
Tbc1d30	ENSMUSG00000052302	naive
Tbk1	ENSMUSG00000020115	naive
Tbrg4	ENSMUSG00000000384	naive
Tcf20	ENSMUSG00000041852	naive
Tcf25	ENSMUSG00000001472	naive
Tcof1	ENSMUSG00000024613	naive
Tcp11l2	ENSMUSG00000020034	naive
Terf2	ENSMUSG00000031921	naive
Tet3	ENSMUSG00000034832	naive
Tex2	ENSMUSG00000040548	naive
Tfip11	ENSMUSG00000029345	naive
Tgfbr2	ENSMUSG00000032440	naive
Tgif1	ENSMUSG00000047407	naive
Tinf2	ENSMUSG00000007589	naive
Tjap1	ENSMUSG00000012296	naive
Tle4	ENSMUSG00000024642	naive
Tlk2	ENSMUSG00000020694	naive
Tmem189	ENSMUSG00000090213	naive
Tmem57	ENSMUSG00000028826	naive
Tmem63a	ENSMUSG00000026519	naive
Tmem64	ENSMUSG00000043252	naive
Tnfrsf10b	ENSMUSG00000022074	naive
Tnfrsf1a	ENSMUSG00000030341	naive
Tnik	ENSMUSG00000027692	naive
Tnip1	ENSMUSG00000020400	naive
Tnrc6a	ENSMUSG00000052707	naive
Tnrc6b	ENSMUSG00000047888	naive
Tnrc6c	ENSMUSG00000025571	naive
Tob2	ENSMUSG00000048546	naive
Tob2	ENSMUSG00000078960	naive
Tom1	ENSMUSG00000042870	naive
Tomm34	ENSMUSG00000018322	naive
Top3a	ENSMUSG00000002814	naive
Tpt1-ps6	ENSMUSG00000084284	naive
Traf3ip2	ENSMUSG00000019842	naive
Traj18	ENSMUSG00000076911	naive
Traj22	ENSMUSG00000076907	naive
Traj24	ENSMUSG00000076905	naive
Trak1	ENSMUSG00000032536	naive
Trappc12	ENSMUSG00000020628	naive
Trim11	ENSMUSG00000020455	naive
Trim13	ENSMUSG00000035235	naive
Trim25	ENSMUSG00000000275	naive
Trio	ENSMUSG00000022263	naive
Trit1	ENSMUSG00000028653	naive
Trmt61b	ENSMUSG00000085492	naive
Trp53bp2	ENSMUSG00000026510	naive
Tsc1	ENSMUSG00000026812	naive
Tsc22d2	ENSMUSG00000027806	naive
Tshz1	ENSMUSG00000046982	naive
Tspyl1	ENSMUSG00000047514	naive
Ttc7	ENSMUSG00000036918	naive
Tubb2a	ENSMUSG00000058672	naive
Txndc11	ENSMUSG00000022498	naive
Txnrd3	ENSMUSG00000000811	naive
Ubap1	ENSMUSG00000028437	naive
Ubap2	ENSMUSG00000028433	naive
Ubash3a	ENSMUSG00000042345	naive
Ube2i	ENSMUSG00000015120	naive
Ube2o	ENSMUSG00000020802	naive
Ubn1	ENSMUSG00000039473	naive
Ubr2	ENSMUSG00000023977	naive
Ubr4	ENSMUSG00000066036	naive
Ulk1	ENSMUSG00000029512	naive
Unc45a	ENSMUSG00000030533	naive
Upf1	ENSMUSG00000058301	naive
Urb1	ENSMUSG00000039929	naive
Usp10	ENSMUSG00000031826	naive
Usp12	ENSMUSG00000029640	naive
Usp19	ENSMUSG00000006676	naive
Usp2	ENSMUSG00000032010	naive
Usp36	ENSMUSG00000033909	naive
Usp42	ENSMUSG00000051306	naive
Usp53	ENSMUSG00000039701	naive
Utp14b	ENSMUSG00000079470	naive
Utrn	ENSMUSG00000019820	naive
Vamp2	ENSMUSG00000020894	naive
Vamp4	ENSMUSG00000026696	naive
Vgll4	ENSMUSG00000030315	naive
Vipr1	ENSMUSG00000032528	naive
Vps37b	ENSMUSG00000066278	naive
Wac	ENSMUSG00000024283	naive
Wasf2	ENSMUSG00000028868	naive
Wasl	ENSMUSG00000029684	naive
Wbp1l	ENSMUSG00000047731	naive
Wdr48	ENSMUSG00000032512	naive
Wdr70	ENSMUSG00000039828	naive
Whamm	ENSMUSG00000045795	naive
Wipf2	ENSMUSG00000038013	naive
Wipi2	ENSMUSG00000029578	naive
Wwox	ENSMUSG00000004637	naive
Xylt1	ENSMUSG00000030657	naive
Ylpm1	ENSMUSG00000021244	naive
Ythdc1	ENSMUSG00000035851	naive
Ythdf3	ENSMUSG00000047213	naive
Zbtb2	ENSMUSG00000075327	naive
Zbtb21	ENSMUSG00000046962	naive
Zbtb4	ENSMUSG00000018750	naive
Zbtb43	ENSMUSG00000026788	naive
Zbtb49	ENSMUSG00000029127	naive
Zc3h13	ENSMUSG00000022000	naive
Zc3h18	ENSMUSG00000017478	naive
Zc3hav1	ENSMUSG00000029826	naive
Zcchc11	ENSMUSG00000034610	naive
Zcchc2	ENSMUSG00000038866	naive
Zcchc8	ENSMUSG00000029427	naive
Zdhhc14	ENSMUSG00000034265	naive
Zdhhc18	ENSMUSG00000037553	naive
Zdhhc9	ENSMUSG00000036985	naive
Zeb1	ENSMUSG00000024238	naive
Zer1	ENSMUSG00000039686	naive
Zfand2a	ENSMUSG00000053581	naive
Zfat	ENSMUSG00000022335	naive
Zfp112	ENSMUSG00000052675	naive
Zfp142	ENSMUSG00000026135	naive
Zfp180	ENSMUSG00000057101	naive
Zfp212	ENSMUSG00000052763	naive
Zfp259	ENSMUSG00000032078	naive
Zfp281	ENSMUSG00000041483	naive
Zfp292	ENSMUSG00000039967	naive
Zfp326	ENSMUSG00000029290	naive
Zfp341	ENSMUSG00000059842	naive
Zfp407	ENSMUSG00000048410	naive
Zfp592	ENSMUSG00000005621	naive
Zfp64	ENSMUSG00000027551	naive
Zfp644	ENSMUSG00000049606	naive
Zfp652	ENSMUSG00000075595	naive
Zfp687	ENSMUSG00000019338	naive
Zfp710	ENSMUSG00000048897	naive
Zfp874b	ENSMUSG00000059839	naive
Zfyve26	ENSMUSG00000066440	naive
Zhx2	ENSMUSG00000071757	naive
Zhx3	ENSMUSG00000035877	naive
Znf512b	ENSMUSG00000000823	naive
Znrf3	ENSMUSG00000041961	naive
Zranb1	ENSMUSG00000030967	naive
Zscan10	ENSMUSG00000023902	naive
Zscan18	ENSMUSG00000070822	naive
Zscan25	ENSMUSG00000070420	naive
Zswim4	ENSMUSG00000035671	naive
Zswim6	ENSMUSG00000032846	naive
Zxdc	ENSMUSG00000034430	naive
Zzef1	ENSMUSG00000055670	naive

## Sheet: Th1
Additional file 1. Subtype upregulated genes for each CD4+ subtype and lists of genes likely to encode transcription factors, cytokines and receptors.
Subtype upregulated genes in Th1 CD4+ T cells
Gene name	ENSEMBL_ID	Cell type
1500009L16Rik	ENSMUSG00000087651	Th1
1700025G04Rik	ENSMUSG00000032666	Th1
2610020H08Rik	ENSMUSG00000030924	Th1
4933430I17Rik	ENSMUSG00000058046	Th1
a	ENSMUSG00000027596	Th1
A530040E14Rik	ENSMUSG00000072109	Th1
AA467197	ENSMUSG00000033213	Th1
Aagab	ENSMUSG00000037257	Th1
Abhd17b	ENSMUSG00000047368	Th1
Abhd4	ENSMUSG00000040997	Th1
AC134826.1	ENSMUSG00000097709	Th1
AC157213.1	ENSMUSG00000097159	Th1
Acadl	ENSMUSG00000026003	Th1
Agfg2	ENSMUSG00000029722	Th1
Ahcy	ENSMUSG00000027597	Th1
Aldh5a1	ENSMUSG00000035936	Th1
Anxa2	ENSMUSG00000032231	Th1
Apold1	ENSMUSG00000090698	Th1
Arhgap18	ENSMUSG00000039031	Th1
Arhgef25	ENSMUSG00000019467	Th1
Arl5a	ENSMUSG00000036093	Th1
Arsb	ENSMUSG00000042082	Th1
Asns	ENSMUSG00000029752	Th1
Atp2b1	ENSMUSG00000019943	Th1
AW112010	ENSMUSG00000075010	Th1
B430306N03Rik	ENSMUSG00000043740	Th1
BC068157	ENSMUSG00000064125	Th1
Brdt	ENSMUSG00000029279	Th1
C920025E04Rik	ENSMUSG00000073405	Th1
Cab39	ENSMUSG00000036707	Th1
Cacna1h	ENSMUSG00000024112	Th1
Ccdc102a	ENSMUSG00000063605	Th1
Ccdc136	ENSMUSG00000029769	Th1
Ccr5	ENSMUSG00000079227	Th1
Cdkn2a	ENSMUSG00000044303	Th1
Cdkn2b	ENSMUSG00000073802	Th1
Cebpd	ENSMUSG00000071637	Th1
Chst11	ENSMUSG00000034612	Th1
Chsy1	ENSMUSG00000032640	Th1
Clic4	ENSMUSG00000037242	Th1
Cmas	ENSMUSG00000030282	Th1
Cpm	ENSMUSG00000020183	Th1
Csf1	ENSMUSG00000014599	Th1
Cxcr6	ENSMUSG00000048521	Th1
Cyb5r4	ENSMUSG00000032872	Th1
Cyp4f39	ENSMUSG00000061126	Th1
Cyp51	ENSMUSG00000001467	Th1
Dap	ENSMUSG00000039168	Th1
Dcun1d3	ENSMUSG00000048787	Th1
Dhcr7	ENSMUSG00000058454	Th1
Dnajc15	ENSMUSG00000022013	Th1
Dnm1	ENSMUSG00000026825	Th1
Dpysl2	ENSMUSG00000022048	Th1
Edem1	ENSMUSG00000030104	Th1
Efr3a	ENSMUSG00000015002	Th1
Elovl5	ENSMUSG00000032349	Th1
Elovl6	ENSMUSG00000041220	Th1
Emilin2	ENSMUSG00000024053	Th1
Epsti1	ENSMUSG00000022014	Th1
Espn	ENSMUSG00000028943	Th1
Etv5	ENSMUSG00000013089	Th1
Exoc6	ENSMUSG00000053799	Th1
Fam132a	ENSMUSG00000023571	Th1
Fasl	ENSMUSG00000000817	Th1
Fbln1	ENSMUSG00000006369	Th1
Fdft1	ENSMUSG00000021273	Th1
Fdps	ENSMUSG00000059743	Th1
Fggy	ENSMUSG00000028573	Th1
Filip1	ENSMUSG00000034898	Th1
Fkbp5	ENSMUSG00000024222	Th1
Flt4	ENSMUSG00000020357	Th1
Furin	ENSMUSG00000030530	Th1
Fxyd1	ENSMUSG00000036570	Th1
Fxyd5	ENSMUSG00000009687	Th1
Fxyd7	ENSMUSG00000036578	Th1
Gab3	ENSMUSG00000032750	Th1
Gadd45g	ENSMUSG00000021453	Th1
Galns	ENSMUSG00000015027	Th1
Galnt7	ENSMUSG00000031608	Th1
Gbe1	ENSMUSG00000022707	Th1
Gbp2	ENSMUSG00000028270	Th1
Gbp3	ENSMUSG00000028268	Th1
Gbp7	ENSMUSG00000040253	Th1
Gimap4	ENSMUSG00000054435	Th1
Gm12250	ENSMUSG00000082292	Th1
Gm4737	ENSMUSG00000048087	Th1
Gm4841	ENSMUSG00000068606	Th1
Gnaq	ENSMUSG00000024639	Th1
Gnb5	ENSMUSG00000032192	Th1
Gng2	ENSMUSG00000043004	Th1
Gpld1	ENSMUSG00000021340	Th1
Gpnmb	ENSMUSG00000029816	Th1
Gstm4	ENSMUSG00000027890	Th1
Gtf2i	ENSMUSG00000060261	Th1
Gyg	ENSMUSG00000019528	Th1
H2-T22	ENSMUSG00000056116	Th1
H2afy	ENSMUSG00000015937	Th1
Hectd1	ENSMUSG00000035247	Th1
Hexb	ENSMUSG00000021665	Th1
Hif1a	ENSMUSG00000021109	Th1
Hk1	ENSMUSG00000037012	Th1
Hlx	ENSMUSG00000039377	Th1
Hmgcr	ENSMUSG00000021670	Th1
Hmgcs1	ENSMUSG00000093930	Th1
Hopx	ENSMUSG00000059325	Th1
Hpse	ENSMUSG00000035273	Th1
Hspb6	ENSMUSG00000036854	Th1
Ifi204	ENSMUSG00000073489	Th1
Ifi44	ENSMUSG00000028037	Th1
Ifit2	ENSMUSG00000045932	Th1
Ifitm1	ENSMUSG00000025491	Th1
Ifitm2	ENSMUSG00000060591	Th1
Ifitm3	ENSMUSG00000025492	Th1
Ifng	ENSMUSG00000055170	Th1
Ifngr1	ENSMUSG00000020009	Th1
Igf2bp2	ENSMUSG00000033581	Th1
Il12rb2	ENSMUSG00000018341	Th1
Il18r1	ENSMUSG00000026070	Th1
Il18rap	ENSMUSG00000026068	Th1
Il34	ENSMUSG00000031750	Th1
Iqgap1	ENSMUSG00000030536	Th1
Irgm2	ENSMUSG00000069874	Th1
Itgb5	ENSMUSG00000022817	Th1
Itih5	ENSMUSG00000025780	Th1
Kcnab3	ENSMUSG00000018470	Th1
Kcnj8	ENSMUSG00000030247	Th1
Kif9	ENSMUSG00000032489	Th1
Klhl25	ENSMUSG00000055652	Th1
Klrc1	ENSMUSG00000030167	Th1
Lbr	ENSMUSG00000004880	Th1
Lca5	ENSMUSG00000032258	Th1
Ldlr	ENSMUSG00000032193	Th1
Lipa	ENSMUSG00000024781	Th1
Lnpep	ENSMUSG00000023845	Th1
Lrp12	ENSMUSG00000022305	Th1
Lrrc27	ENSMUSG00000015980	Th1
Lrrc8c	ENSMUSG00000054720	Th1
Lsr	ENSMUSG00000001247	Th1
Lss	ENSMUSG00000033105	Th1
Ly6c1	ENSMUSG00000079018	Th1
Ly6c2	ENSMUSG00000022584	Th1
Lysmd2	ENSMUSG00000032184	Th1
Man1a	ENSMUSG00000003746	Th1
Map2k5	ENSMUSG00000058444	Th1
Map3k5	ENSMUSG00000071369	Th1
Map3k8	ENSMUSG00000024235	Th1
Map6	ENSMUSG00000055407	Th1
Mapk3	ENSMUSG00000063065	Th1
Mbnl1	ENSMUSG00000027763	Th1
Mgarp	ENSMUSG00000037161	Th1
Morn4	ENSMUSG00000049670	Th1
Mxd1	ENSMUSG00000001156	Th1
Myadm	ENSMUSG00000068566	Th1
Myd88	ENSMUSG00000032508	Th1
Myl10	ENSMUSG00000005474	Th1
Nabp1	ENSMUSG00000026107	Th1
Nacc2	ENSMUSG00000026932	Th1
Ndnf	ENSMUSG00000049001	Th1
Ngly1	ENSMUSG00000021785	Th1
Nid2	ENSMUSG00000021806	Th1
Nlrp1a	ENSMUSG00000069830	Th1
Nono	ENSMUSG00000031311	Th1
Noxred1	ENSMUSG00000072919	Th1
Onecut2	ENSMUSG00000045991	Th1
Osbpl8	ENSMUSG00000020189	Th1
P2rx3	ENSMUSG00000027071	Th1
P2ry14	ENSMUSG00000036381	Th1
P4ha2	ENSMUSG00000018906	Th1
Padi2	ENSMUSG00000028927	Th1
Pak6	ENSMUSG00000074923	Th1
Palm	ENSMUSG00000035863	Th1
Pgm2	ENSMUSG00000025791	Th1
Phf11b	ENSMUSG00000091649	Th1
Picalm	ENSMUSG00000039361	Th1
Pik3ap1	ENSMUSG00000025017	Th1
Pim2	ENSMUSG00000031155	Th1
Plac8	ENSMUSG00000029322	Th1
Plcl2	ENSMUSG00000038910	Th1
Pld2	ENSMUSG00000020828	Th1
Pml	ENSMUSG00000036986	Th1
Ppp1r12a	ENSMUSG00000019907	Th1
Ppp1r3b	ENSMUSG00000046794	Th1
Prelid2	ENSMUSG00000056671	Th1
Prnp	ENSMUSG00000079037	Th1
Prss16	ENSMUSG00000006179	Th1
Prss57	ENSMUSG00000020323	Th1
Pten	ENSMUSG00000013663	Th1
Ptger3	ENSMUSG00000040016	Th1
Pygl	ENSMUSG00000021069	Th1
Qars	ENSMUSG00000032604	Th1
Rab31	ENSMUSG00000056515	Th1
Rassf4	ENSMUSG00000042129	Th1
Rdh11	ENSMUSG00000066441	Th1
Rell1	ENSMUSG00000047881	Th1
Rer1	ENSMUSG00000029048	Th1
Rgag4	ENSMUSG00000049191	Th1
RP23-285C18.2	ENSMUSG00000097415	Th1
Rufy4	ENSMUSG00000061815	Th1
Sc4mol	ENSMUSG00000031604	Th1
Scd1	ENSMUSG00000037071	Th1
Scd2	ENSMUSG00000025203	Th1
Scly	ENSMUSG00000026307	Th1
Sdc3	ENSMUSG00000025743	Th1
Sema3f	ENSMUSG00000034684	Th1
2006-09-01	ENSMUSG00000050379	Th1
Serpinb6a	ENSMUSG00000060147	Th1
Serpine2	ENSMUSG00000026249	Th1
Slamf7	ENSMUSG00000038179	Th1
Slc7a5	ENSMUSG00000040010	Th1
Sntb2	ENSMUSG00000041308	Th1
Snx9	ENSMUSG00000002365	Th1
Sord	ENSMUSG00000027227	Th1
Sp140	ENSMUSG00000070031	Th1
Sptbn2	ENSMUSG00000067889	Th1
Ssr1	ENSMUSG00000021427	Th1
Ssrp1	ENSMUSG00000027067	Th1
St3gal4	ENSMUSG00000032038	Th1
Stard4	ENSMUSG00000024378	Th1
Ston2	ENSMUSG00000020961	Th1
Syngap1	ENSMUSG00000067629	Th1
Sytl3	ENSMUSG00000041831	Th1
Tagln2	ENSMUSG00000026547	Th1
Tap1	ENSMUSG00000037321	Th1
Tbkbp1	ENSMUSG00000038517	Th1
Tbx21	ENSMUSG00000001444	Th1
Tgtp1	ENSMUSG00000078922	Th1
Tgtp2	ENSMUSG00000078921	Th1
Themis	ENSMUSG00000049109	Th1
Tifab	ENSMUSG00000049625	Th1
Tm6sf1	ENSMUSG00000038623	Th1
Tmem106a	ENSMUSG00000034947	Th1
Tmem159	ENSMUSG00000030917	Th1
Tmem180	ENSMUSG00000025227	Th1
Tmem30a	ENSMUSG00000032328	Th1
Tmem71	ENSMUSG00000036944	Th1
Tmod2	ENSMUSG00000032186	Th1
Tmod3	ENSMUSG00000058587	Th1
Tns1	ENSMUSG00000055322	Th1
Tns4	ENSMUSG00000017607	Th1
Tpi1	ENSMUSG00000023456	Th1
Trim34a	ENSMUSG00000056144	Th1
Trim46	ENSMUSG00000042766	Th1
Trim5	ENSMUSG00000060441	Th1
Tspan3	ENSMUSG00000032324	Th1
Tuba1a	ENSMUSG00000072235	Th1
Tuba1b	ENSMUSG00000023004	Th1
Tuba1c	ENSMUSG00000043091	Th1
Tubb5	ENSMUSG00000001525	Th1
Ube2h	ENSMUSG00000039159	Th1
Uck2	ENSMUSG00000053664	Th1
Uck2	ENSMUSG00000026558	Th1
Uhrf1bp1l	ENSMUSG00000019951	Th1
Ulbp1	ENSMUSG00000079685	Th1
Unc119b	ENSMUSG00000046562	Th1
Wdr78	ENSMUSG00000035126	Th1
Xcr1	ENSMUSG00000060509	Th1
Xdh	ENSMUSG00000024066	Th1
Xkr5	ENSMUSG00000039814	Th1
Yipf4	ENSMUSG00000024072	Th1

## Sheet: Th2
Additional file 1. Subtype upregulated genes for each CD4+ subtype and lists of genes likely to encode transcription factors, cytokines and receptors.
Subtype upregulated genes in Naive CD4+ T cells
Gene name	ENSEMBL_ID	Cell type
4930453N24Rik	ENSMUSG00000059920	Th2
6430571L13Rik	ENSMUSG00000037977	Th2
Abhd14b	ENSMUSG00000042073	Th2
Acat3	ENSMUSG00000062480	Th2
Acot11	ENSMUSG00000034853	Th2
Adamtsl3	ENSMUSG00000070469	Th2
Adamtsl4	ENSMUSG00000015850	Th2
Adc	ENSMUSG00000028789	Th2
Adk	ENSMUSG00000039197	Th2
AI467606	ENSMUSG00000045165	Th2
AI854703	ENSMUSG00000053297	Th2
Ak2	ENSMUSG00000028792	Th2
Akr1c12	ENSMUSG00000021211	Th2
Akr1c13	ENSMUSG00000021213	Th2
Arl6ip5	ENSMUSG00000035199	Th2
Atf5	ENSMUSG00000038539	Th2
Atp1b3	ENSMUSG00000032412	Th2
Atp2a3	ENSMUSG00000020788	Th2
AW549877	ENSMUSG00000041935	Th2
B3galt5	ENSMUSG00000074892	Th2
Batf	ENSMUSG00000034266	Th2
Bbs9	ENSMUSG00000035919	Th2
Bcam	ENSMUSG00000002980	Th2
Bmp7	ENSMUSG00000008999	Th2
Cacna1c	ENSMUSG00000051331	Th2
Calcrl	ENSMUSG00000059588	Th2
Cnr2	ENSMUSG00000062585	Th2
Col6a2	ENSMUSG00000020241	Th2
Coro7	ENSMUSG00000039637	Th2
Cpeb1	ENSMUSG00000025586	Th2
Cst7	ENSMUSG00000068129	Th2
Ctage5	ENSMUSG00000021000	Th2
Ctse	ENSMUSG00000004552	Th2
Cyp4f16	ENSMUSG00000048440	Th2
Dok2	ENSMUSG00000022102	Th2
Ecm1	ENSMUSG00000028108	Th2
Emilin1	ENSMUSG00000029163	Th2
Eml1	ENSMUSG00000058070	Th2
Epas1	ENSMUSG00000024140	Th2
Epha2	ENSMUSG00000006445	Th2
Fam46a	ENSMUSG00000032265	Th2
Fbxo17	ENSMUSG00000030598	Th2
Fbxo27	ENSMUSG00000037463	Th2
Fcgrt	ENSMUSG00000003420	Th2
Focad	ENSMUSG00000038368	Th2
Gata3	ENSMUSG00000015619	Th2
Glipr2	ENSMUSG00000028480	Th2
Gm5127	ENSMUSG00000073010	Th2
Gm973	ENSMUSG00000047361	Th2
Gna15	ENSMUSG00000034792	Th2
Gpm6b	ENSMUSG00000031342	Th2
Hc	ENSMUSG00000026874	Th2
Hpgds	ENSMUSG00000029919	Th2
Hs1bp3	ENSMUSG00000020605	Th2
Hunk	ENSMUSG00000053414	Th2
Icosl	ENSMUSG00000000732	Th2
Ifi30	ENSMUSG00000031838	Th2
Il4	ENSMUSG00000000869	Th2
Il4ra	ENSMUSG00000030748	Th2
Itga7	ENSMUSG00000025348	Th2
Itgb3	ENSMUSG00000020689	Th2
Klk8	ENSMUSG00000064023	Th2
Kremen2	ENSMUSG00000040680	Th2
Krt18	ENSMUSG00000023043	Th2
Lgmn	ENSMUSG00000021190	Th2
Lhfp	ENSMUSG00000048332	Th2
Limd1	ENSMUSG00000025239	Th2
Lpcat4	ENSMUSG00000027134	Th2
Lrrc33	ENSMUSG00000052384	Th2
Man2b1	ENSMUSG00000005142	Th2
Map2	ENSMUSG00000015222	Th2
Mapre2	ENSMUSG00000024277	Th2
Mboat1	ENSMUSG00000038732	Th2
Mctp1	ENSMUSG00000021596	Th2
Micall2	ENSMUSG00000036718	Th2
mt-Cytb	ENSMUSG00000064370	Th2
mt-Nd1	ENSMUSG00000064341	Th2
mt-Rnr1	ENSMUSG00000064337	Th2
mt-Rnr2	ENSMUSG00000064339	Th2
mt-Tp	ENSMUSG00000064372	Th2
Mta2	ENSMUSG00000071646	Th2
Myo6	ENSMUSG00000033577	Th2
Nfil3	ENSMUSG00000056749	Th2
Nfx1	ENSMUSG00000028423	Th2
Oit3	ENSMUSG00000009654	Th2
P2rx7	ENSMUSG00000029468	Th2
Paxbp1	ENSMUSG00000022974	Th2
Phldb1	ENSMUSG00000048537	Th2
Plin3	ENSMUSG00000024197	Th2
Plxna1	ENSMUSG00000030084	Th2
Pmm2	ENSMUSG00000022711	Th2
Ppp2r3a	ENSMUSG00000043154	Th2
Ppp2r5a	ENSMUSG00000026626	Th2
Ppp3cc	ENSMUSG00000022092	Th2
Prkcz	ENSMUSG00000029053	Th2
Pros1	ENSMUSG00000022912	Th2
Ptgir	ENSMUSG00000043017	Th2
Rab19	ENSMUSG00000029923	Th2
Rab3a	ENSMUSG00000031840	Th2
Rap1b	ENSMUSG00000052681	Th2
Rapsn	ENSMUSG00000002104	Th2
Rasgrp4	ENSMUSG00000030589	Th2
Rnf19b	ENSMUSG00000028793	Th2
Rpl30	ENSMUSG00000058600	Th2
Sema4f	ENSMUSG00000000627	Th2
Sepp1	ENSMUSG00000064373	Th2
Sft2d2	ENSMUSG00000040848	Th2
Sgsh	ENSMUSG00000005043	Th2
Slc35c2	ENSMUSG00000017664	Th2
Slc37a3	ENSMUSG00000029924	Th2
Slc39a6	ENSMUSG00000024270	Th2
Slc41a2	ENSMUSG00000034591	Th2
Slc4a4	ENSMUSG00000060961	Th2
Slc4a7	ENSMUSG00000021733	Th2
Slc9a6	ENSMUSG00000060681	Th2
Slco4a1	ENSMUSG00000038963	Th2
Slfn2	ENSMUSG00000072620	Th2
Snora20	ENSMUSG00000064637	Th2
St8sia4	ENSMUSG00000040710	Th2
Sv2c	ENSMUSG00000051111	Th2
Tanc2	ENSMUSG00000053580	Th2
Tep1	ENSMUSG00000006281	Th2
Tmem41b	ENSMUSG00000047554	Th2
Tnfsf13b	ENSMUSG00000031497	Th2
Trat1	ENSMUSG00000030775	Th2
Ubl3	ENSMUSG00000001687	Th2
Unc80	ENSMUSG00000055567	Th2
Wdfy2	ENSMUSG00000014547	Th2
Wfikkn2	ENSMUSG00000044177	Th2
Wtap	ENSMUSG00000060475	Th2
Xpc	ENSMUSG00000030094	Th2
Zfp280b	ENSMUSG00000049764	Th2

## Sheet: Th17
Additional file 1. Subtype upregulated genes for each CD4+ subtype and lists of genes likely to encode transcription factors, cytokines and receptors.
Subtype upregulated genes in Th17 CD4+ T cells
Gene name	ENSEMBL_ID	Cell type
0610009D07Rik	ENSMUSG00000037361	Th17
1810022K09Rik	ENSMUSG00000078784	Th17
2700081O15Rik	ENSMUSG00000053080	Th17
2900011O08Rik	ENSMUSG00000044117	Th17
2900052L18Rik	ENSMUSG00000043993	Th17
4632434I11Rik	ENSMUSG00000030641	Th17
A730081D07Rik	ENSMUSG00000086693	Th17
Abat	ENSMUSG00000057880	Th17
Abca5	ENSMUSG00000018800	Th17
Abi3	ENSMUSG00000018381	Th17
AC117663.1	ENSMUSG00000097180	Th17
AC130841.1	ENSMUSG00000096917	Th17
Adal	ENSMUSG00000027259	Th17
Adam19	ENSMUSG00000011256	Th17
Adamtsl5	ENSMUSG00000043822	Th17
Adarb1	ENSMUSG00000020262	Th17
Adcy4	ENSMUSG00000022220	Th17
Ahr	ENSMUSG00000019256	Th17
Ahrr	ENSMUSG00000021575	Th17
Ahsa2	ENSMUSG00000020288	Th17
Aida	ENSMUSG00000042901	Th17
Akap1	ENSMUSG00000018428	Th17
Ankrd34b	ENSMUSG00000045034	Th17
Aplp2	ENSMUSG00000031996	Th17
Arhgef19	ENSMUSG00000028919	Th17
Armcx4	ENSMUSG00000049804	Th17
Armcx6	ENSMUSG00000050394	Th17
Asic3	ENSMUSG00000038276	Th17
Atp2a2	ENSMUSG00000029467	Th17
Atp6v0d2	ENSMUSG00000028238	Th17
Atxn10	ENSMUSG00000016541	Th17
B230120H23Rik	ENSMUSG00000004085	Th17
B3galnt2	ENSMUSG00000039242	Th17
BC030499	ENSMUSG00000037593	Th17
Bcl2a1d	ENSMUSG00000096581	Th17
Bhlhb9	ENSMUSG00000072964	Th17
Brix1	ENSMUSG00000022247	Th17
Camkk2	ENSMUSG00000029471	Th17
Capsl	ENSMUSG00000039676	Th17
Car12	ENSMUSG00000032373	Th17
Car13	ENSMUSG00000027555	Th17
Car5b	ENSMUSG00000031373	Th17
Ccdc112	ENSMUSG00000071855	Th17
Ccdc137	ENSMUSG00000049957	Th17
Ccdc41	ENSMUSG00000020024	Th17
Ccdc58	ENSMUSG00000075229	Th17
Ccne2	ENSMUSG00000028212	Th17
Ccp110	ENSMUSG00000033904	Th17
Cct6a	ENSMUSG00000029447	Th17
Cd24a	ENSMUSG00000047139	Th17
Cdc42bpa	ENSMUSG00000026490	Th17
Cdc42bpb	ENSMUSG00000021279	Th17
Cdh10	ENSMUSG00000022321	Th17
Cdk6	ENSMUSG00000040274	Th17
Cdkl3	ENSMUSG00000020389	Th17
Cep170	ENSMUSG00000057335	Th17
Cep290	ENSMUSG00000019971	Th17
Chek1	ENSMUSG00000032113	Th17
Cldn25	ENSMUSG00000022744	Th17
Cpd	ENSMUSG00000020841	Th17
Cpox	ENSMUSG00000022742	Th17
Cpsf2	ENSMUSG00000041781	Th17
Crispld2	ENSMUSG00000031825	Th17
Cse1l	ENSMUSG00000002718	Th17
Ctla2b	ENSMUSG00000074874	Th17
Ctps	ENSMUSG00000028633	Th17
Ctsc	ENSMUSG00000030560	Th17
Cubn	ENSMUSG00000026726	Th17
Cul1	ENSMUSG00000029686	Th17
Cyp1b1	ENSMUSG00000024087	Th17
D930048N14Rik	ENSMUSG00000052563	Th17
Ddx1	ENSMUSG00000037149	Th17
Dek	ENSMUSG00000021377	Th17
Dennd2c	ENSMUSG00000007379	Th17
Dgcr8	ENSMUSG00000022718	Th17
Dhfr	ENSMUSG00000021707	Th17
Dhx29	ENSMUSG00000042426	Th17
Dis3	ENSMUSG00000033166	Th17
Dlg2	ENSMUSG00000052572	Th17
Dna2	ENSMUSG00000036875	Th17
Dnttip2	ENSMUSG00000039756	Th17
Dock3	ENSMUSG00000039716	Th17
Dsel	ENSMUSG00000038702	Th17
Dst	ENSMUSG00000026131	Th17
Dtl	ENSMUSG00000037474	Th17
Dyrk4	ENSMUSG00000030345	Th17
Ehd4	ENSMUSG00000027293	Th17
Eif2b3	ENSMUSG00000028683	Th17
Emp1	ENSMUSG00000030208	Th17
Enpp2	ENSMUSG00000022425	Th17
Eogt	ENSMUSG00000035245	Th17
Exo1	ENSMUSG00000039748	Th17
Ezh2	ENSMUSG00000029687	Th17
Fabp5	ENSMUSG00000027533	Th17
Fam131b	ENSMUSG00000029861	Th17
Fam217b	ENSMUSG00000070476	Th17
Fam57a	ENSMUSG00000069808	Th17
Fam98a	ENSMUSG00000002017	Th17
Fanca	ENSMUSG00000032815	Th17
Fancm	ENSMUSG00000055884	Th17
Farp2	ENSMUSG00000034066	Th17
Farsb	ENSMUSG00000026245	Th17
Fastkd3	ENSMUSG00000021532	Th17
Fer1l6	ENSMUSG00000037106	Th17
Fignl1	ENSMUSG00000035455	Th17
Fktn	ENSMUSG00000028414	Th17
Fnbp1l	ENSMUSG00000039735	Th17
Fnip2	ENSMUSG00000061175	Th17
Frmd6	ENSMUSG00000048285	Th17
Fubp1	ENSMUSG00000028034	Th17
Gad2	ENSMUSG00000026787	Th17
Gatm	ENSMUSG00000027199	Th17
Gcnt2	ENSMUSG00000021360	Th17
Gemin6	ENSMUSG00000055760	Th17
Gfpt2	ENSMUSG00000020363	Th17
Glce	ENSMUSG00000032252	Th17
Gls2	ENSMUSG00000044005	Th17
Gm11648	ENSMUSG00000085887	Th17
Gm25663	ENSMUSG00000088323	Th17
Gm26394	ENSMUSG00000077285	Th17
Gm6166	ENSMUSG00000074280	Th17
Gmfb	ENSMUSG00000062014	Th17
Gnl3	ENSMUSG00000042354	Th17
Golm1	ENSMUSG00000021556	Th17
Gpr15	ENSMUSG00000047293	Th17
Hells	ENSMUSG00000025001	Th17
Hist1h2af	ENSMUSG00000061991	Th17
Hn1l	ENSMUSG00000024165	Th17
Hnrnpa2b1	ENSMUSG00000004980	Th17
Hnrnpr	ENSMUSG00000066037	Th17
Hnrnpr	ENSMUSG00000086084	Th17
Hspa9	ENSMUSG00000024359	Th17
Hspd1	ENSMUSG00000025980	Th17
Hsph1	ENSMUSG00000029657	Th17
Il17a	ENSMUSG00000025929	Th17
Il17f	ENSMUSG00000041872	Th17
Il2	ENSMUSG00000027720	Th17
Il21	ENSMUSG00000027718	Th17
Il2ra	ENSMUSG00000026770	Th17
Inhba	ENSMUSG00000041324	Th17
Ipo5	ENSMUSG00000030662	Th17
Irf4	ENSMUSG00000021356	Th17
Itpa	ENSMUSG00000074797	Th17
Jrkl	ENSMUSG00000079083	Th17
Katnbl1	ENSMUSG00000027132	Th17
Kdelc1	ENSMUSG00000026047	Th17
Kif3b	ENSMUSG00000027475	Th17
Kif5c	ENSMUSG00000026764	Th17
Knop1	ENSMUSG00000030980	Th17
Lbp	ENSMUSG00000016024	Th17
Lgr4	ENSMUSG00000050199	Th17
Lig1	ENSMUSG00000056394	Th17
Lpxn	ENSMUSG00000024696	Th17
Lrp1	ENSMUSG00000040249	Th17
Lrrc59	ENSMUSG00000020869	Th17
Lyar	ENSMUSG00000067367	Th17
Mak16	ENSMUSG00000031578	Th17
Malt1	ENSMUSG00000032688	Th17
Mat2a	ENSMUSG00000053907	Th17
Mcm10	ENSMUSG00000026669	Th17
Mcm3	ENSMUSG00000041859	Th17
Mcm8	ENSMUSG00000027353	Th17
Mlf1ip	ENSMUSG00000031629	Th17
Mphosph10	ENSMUSG00000030521	Th17
Mphosph6	ENSMUSG00000031843	Th17
Myh11	ENSMUSG00000018830	Th17
Myo3b	ENSMUSG00000042064	Th17
Myo5a	ENSMUSG00000034593	Th17
N4bp1	ENSMUSG00000031652	Th17
Naa15	ENSMUSG00000063273	Th17
Naa16	ENSMUSG00000022020	Th17
Nasp	ENSMUSG00000028693	Th17
Ncbp2	ENSMUSG00000022774	Th17
Nckap1	ENSMUSG00000027002	Th17
Ncs1	ENSMUSG00000062661	Th17
Ndufb4	ENSMUSG00000022820	Th17
Neu3	ENSMUSG00000035239	Th17
Nexn	ENSMUSG00000039103	Th17
Nfxl1	ENSMUSG00000072889	Th17
Noc3l	ENSMUSG00000024999	Th17
Nsf	ENSMUSG00000034187	Th17
Nudcd1	ENSMUSG00000038736	Th17
Nudt5	ENSMUSG00000025817	Th17
Nup133	ENSMUSG00000039509	Th17
Nup155	ENSMUSG00000022142	Th17
Nup85	ENSMUSG00000020739	Th17
Nup93	ENSMUSG00000032939	Th17
Nynrin	ENSMUSG00000075592	Th17
Orc1	ENSMUSG00000028587	Th17
Orc6	ENSMUSG00000031697	Th17
Osgin2	ENSMUSG00000041153	Th17
Pak1ip1	ENSMUSG00000038683	Th17
Palb2	ENSMUSG00000044702	Th17
Paqr8	ENSMUSG00000025931	Th17
Pax6	ENSMUSG00000027168	Th17
Pfas	ENSMUSG00000020899	Th17
Pgf	ENSMUSG00000004791	Th17
Pkhd1l1	ENSMUSG00000038725	Th17
Plagl2	ENSMUSG00000051413	Th17
Plod2	ENSMUSG00000032374	Th17
Pole	ENSMUSG00000007080	Th17
Pole3	ENSMUSG00000028394	Th17
Polr3g	ENSMUSG00000035834	Th17
Ppat	ENSMUSG00000029246	Th17
Ppid	ENSMUSG00000027804	Th17
Ppp1r14c	ENSMUSG00000040653	Th17
Ppp2r1b	ENSMUSG00000032058	Th17
Prim1	ENSMUSG00000025395	Th17
Prkci	ENSMUSG00000037643	Th17
Prkrir	ENSMUSG00000030753	Th17
Prps1	ENSMUSG00000031432	Th17
Prr5l	ENSMUSG00000032841	Th17
Psme3	ENSMUSG00000078652	Th17
Ptgfrn	ENSMUSG00000027864	Th17
Pus7	ENSMUSG00000057541	Th17
Rad1	ENSMUSG00000022248	Th17
Rad51ap1	ENSMUSG00000030346	Th17
Rbbp8	ENSMUSG00000041238	Th17
Rbmx2	ENSMUSG00000031107	Th17
Rdx	ENSMUSG00000032050	Th17
Rexo4	ENSMUSG00000052406	Th17
Rhot1	ENSMUSG00000017686	Th17
Rin2	ENSMUSG00000001768	Th17
Rnaseh2b	ENSMUSG00000021932	Th17
Rnmt	ENSMUSG00000009535	Th17
Rora	ENSMUSG00000032238	Th17
RP23-32L5.4	ENSMUSG00000097588	Th17
Scarna10	ENSMUSG00000089617	Th17
Scn4b	ENSMUSG00000046480	Th17
2011-09-01	ENSMUSG00000058013	Th17
Serpine1	ENSMUSG00000037411	Th17
Sgk1	ENSMUSG00000019970	Th17
Sh3pxd2b	ENSMUSG00000040711	Th17
Shmt1	ENSMUSG00000020534	Th17
Skp2	ENSMUSG00000054115	Th17
Slc12a2	ENSMUSG00000024597	Th17
Slc19a2	ENSMUSG00000040918	Th17
Slc25a13	ENSMUSG00000015112	Th17
Slc39a1	ENSMUSG00000052310	Th17
Slc39a14	ENSMUSG00000022094	Th17
Slc43a3	ENSMUSG00000027074	Th17
Slc44a1	ENSMUSG00000028412	Th17
Slc4a8	ENSMUSG00000023032	Th17
Slc7a6	ENSMUSG00000031904	Th17
Slc9a5	ENSMUSG00000014786	Th17
Slmo2	ENSMUSG00000016257	Th17
Smarcc1	ENSMUSG00000032481	Th17
Smim3	ENSMUSG00000038059	Th17
Snhg5	ENSMUSG00000097195	Th17
Ssx2ip	ENSMUSG00000036825	Th17
St13	ENSMUSG00000022403	Th17
Stk35	ENSMUSG00000037885	Th17
Stx12	ENSMUSG00000028879	Th17
Stxbp4	ENSMUSG00000020546	Th17
Syn1	ENSMUSG00000037217	Th17
Taf2	ENSMUSG00000037343	Th17
Tbc1d24	ENSMUSG00000036473	Th17
Tdrkh	ENSMUSG00000041912	Th17
Tfap2a	ENSMUSG00000021359	Th17
Tfrc	ENSMUSG00000022797	Th17
Tgm2	ENSMUSG00000037820	Th17
Tgs1	ENSMUSG00000028233	Th17
Ticrr	ENSMUSG00000046591	Th17
Timm21	ENSMUSG00000024645	Th17
Timp1	ENSMUSG00000001131	Th17
Tln2	ENSMUSG00000052698	Th17
Tmtc2	ENSMUSG00000036019	Th17
Tmtc3	ENSMUSG00000036676	Th17
Tnfrsf13b	ENSMUSG00000010142	Th17
Tnip2	ENSMUSG00000059866	Th17
Tpbg	ENSMUSG00000035274	Th17
Traf6	ENSMUSG00000027164	Th17
Trappc13	ENSMUSG00000021711	Th17
Trim37	ENSMUSG00000018548	Th17
Trim9	ENSMUSG00000021071	Th17
Tspan6	ENSMUSG00000067377	Th17
Txlna	ENSMUSG00000053841	Th17
Ube2q2	ENSMUSG00000032307	Th17
Uchl5	ENSMUSG00000018189	Th17
Usp46	ENSMUSG00000054814	Th17
Usp49	ENSMUSG00000090115	Th17
Vmp1	ENSMUSG00000018171	Th17
Wdfy4	ENSMUSG00000051506	Th17
Wdhd1	ENSMUSG00000037572	Th17
Wdr75	ENSMUSG00000025995	Th17
Xrcc2	ENSMUSG00000028933	Th17
Zbtb18	ENSMUSG00000063659	Th17
Zc3h12d	ENSMUSG00000039981	Th17
Zfp101	ENSMUSG00000055240	Th17
Zfp667	ENSMUSG00000054893	Th17
Zfp9	ENSMUSG00000072623	Th17
Zik1	ENSMUSG00000030393	Th17
Zwilch	ENSMUSG00000032400	Th17
Zwint	ENSMUSG00000019923	Th17

## Sheet: Treg
Additional file 1. Subtype upregulated genes for each CD4+ subtype and lists of genes likely to encode transcription factors, cytokines and receptors.
Subtype upregulated genes in splenic Treg CD4+ T cells
Gene name	ENSEMBL_ID	Cell type
1700084C06Rik	ENSMUSG00000086016	nTreg
2310050B05Rik	ENSMUSG00000085779	nTreg
2610307P16Rik	ENSMUSG00000085936	nTreg
2900002K06Rik	ENSMUSG00000055188	nTreg
4930524L23Rik	ENSMUSG00000039545	nTreg
8430427H17Rik	ENSMUSG00000061411	nTreg
A230050P20Rik	ENSMUSG00000038884	nTreg
A330017A19Rik	ENSMUSG00000073388	nTreg
Abcb1a	ENSMUSG00000040584	nTreg
AC108401.1	ENSMUSG00000097417	nTreg
AC119917.1	ENSMUSG00000097262	nTreg
AC124461.1	ENSMUSG00000097751	nTreg
AC142191.1	ENSMUSG00000097354	nTreg
AC148981.1	ENSMUSG00000097842	nTreg
Actg2	ENSMUSG00000059430	nTreg
AI504432	ENSMUSG00000056145	nTreg
AI836003	ENSMUSG00000029875	nTreg
Alpl	ENSMUSG00000028766	nTreg
Ankrd55	ENSMUSG00000049985	nTreg
Ankrd6	ENSMUSG00000040183	nTreg
Apobec1	ENSMUSG00000040613	nTreg
Arc	ENSMUSG00000022602	nTreg
Arhgap20	ENSMUSG00000053199	nTreg
Arhgap23	ENSMUSG00000049807	nTreg
Arhgef26	ENSMUSG00000036885	nTreg
Arhgef28	ENSMUSG00000021662	nTreg
Arhgef5	ENSMUSG00000033542	nTreg
Arl4d	ENSMUSG00000034936	nTreg
Arl5c	ENSMUSG00000038352	nTreg
Atf3	ENSMUSG00000026628	nTreg
Atf4	ENSMUSG00000042406	nTreg
Atf6b	ENSMUSG00000015461	nTreg
Atf7ip	ENSMUSG00000030213	nTreg
Atf7ip	ENSMUSG00000053935	nTreg
Bahcc1	ENSMUSG00000039741	nTreg
BC005764	ENSMUSG00000035835	nTreg
BC026585	ENSMUSG00000033488	nTreg
Bicd1	ENSMUSG00000003452	nTreg
Bsn	ENSMUSG00000032589	nTreg
C1ql3	ENSMUSG00000049630	nTreg
C2cd4b	ENSMUSG00000091956	nTreg
C78197	ENSMUSG00000087242	nTreg
Camk2a	ENSMUSG00000024617	nTreg
Ccdc11	ENSMUSG00000035394	nTreg
Ccdc146	ENSMUSG00000064280	nTreg
Cd22	ENSMUSG00000030577	nTreg
Cd226	ENSMUSG00000034028	nTreg
Cd68	ENSMUSG00000018774	nTreg
Cd69	ENSMUSG00000030156	nTreg
Cd7	ENSMUSG00000025163	nTreg
Cd74	ENSMUSG00000024610	nTreg
Cd79b	ENSMUSG00000040592	nTreg
Cdcp1	ENSMUSG00000035498	nTreg
Cdhr3	ENSMUSG00000035860	nTreg
Cecr5	ENSMUSG00000058979	nTreg
Cfd	ENSMUSG00000061780	nTreg
Chadl	ENSMUSG00000063765	nTreg
Chdh	ENSMUSG00000015970	nTreg
Chrnb2	ENSMUSG00000027950	nTreg
Ciita	ENSMUSG00000022504	nTreg
Clec2d	ENSMUSG00000030157	nTreg
Col16a1	ENSMUSG00000040690	nTreg
Colq	ENSMUSG00000057606	nTreg
Coro2a	ENSMUSG00000028337	nTreg
Coro2b	ENSMUSG00000041729	nTreg
CT010433.2	ENSMUSG00000097781	nTreg
Cxcl10	ENSMUSG00000034855	nTreg
Cyp4f13	ENSMUSG00000024055	nTreg
Cyth4	ENSMUSG00000018008	nTreg
D430019H16Rik	ENSMUSG00000094910	nTreg
Dab2ip	ENSMUSG00000026883	nTreg
Ddx49	ENSMUSG00000057788	nTreg
Dnahc7a	ENSMUSG00000096141	nTreg
Dnmt3l-ps1	ENSMUSG00000081801	nTreg
Dusp1	ENSMUSG00000024190	nTreg
E130208F15Rik	ENSMUSG00000074210	nTreg
Eef2k	ENSMUSG00000035064	nTreg
Epb4.9	ENSMUSG00000022099	nTreg
Ephx1	ENSMUSG00000038776	nTreg
Exoc7	ENSMUSG00000020792	nTreg
Fads6	ENSMUSG00000044788	nTreg
Fah	ENSMUSG00000030630	nTreg
Fam117a	ENSMUSG00000038893	nTreg
Fam184b	ENSMUSG00000015879	nTreg
Fam43a	ENSMUSG00000046546	nTreg
Fam73b	ENSMUSG00000026858	nTreg
Fbxl4	ENSMUSG00000040410	nTreg
Fmnl3	ENSMUSG00000023008	nTreg
Folr4	ENSMUSG00000031933	nTreg
Fos	ENSMUSG00000021250	nTreg
Fosb	ENSMUSG00000003545	nTreg
Foxp3	ENSMUSG00000039521	nTreg
Gadd45b	ENSMUSG00000015312	nTreg
Gas7	ENSMUSG00000033066	nTreg
Gla	ENSMUSG00000031266	nTreg
Gm129	ENSMUSG00000038550	nTreg
Gm12981	ENSMUSG00000086997	nTreg
Gm13707	ENSMUSG00000085768	nTreg
Gm13807	ENSMUSG00000085852	nTreg
Gm14230	ENSMUSG00000087179	nTreg
Gm15564	ENSMUSG00000086324	nTreg
Gm17024	ENSMUSG00000090582	nTreg
Gm17173	ENSMUSG00000090709	nTreg
Gm22077	ENSMUSG00000088219	nTreg
Gm22748	ENSMUSG00000064427	nTreg
Gm23130	ENSMUSG00000077440	nTreg
Gm23969	ENSMUSG00000065258	nTreg
Gm24119	ENSMUSG00000077167	nTreg
Gm25835	ENSMUSG00000089542	nTreg
Gm3695	ENSMUSG00000067224	nTreg
Gm3739	ENSMUSG00000091472	nTreg
Gm9311	ENSMUSG00000081492	nTreg
Gnb1l	ENSMUSG00000000884	nTreg
Gpr157	ENSMUSG00000047875	nTreg
Gpr83	ENSMUSG00000031932	nTreg
Gramd1b	ENSMUSG00000040111	nTreg
Grik5	ENSMUSG00000003378	nTreg
Gucy1a3	ENSMUSG00000033910	nTreg
Gyltl1b	ENSMUSG00000040434	nTreg
H2-Aa	ENSMUSG00000036594	nTreg
H2-Eb1	ENSMUSG00000060586	nTreg
H2-K2	ENSMUSG00000067203	nTreg
Hdac11	ENSMUSG00000034245	nTreg
Hdac3	ENSMUSG00000024454	nTreg
Hes1	ENSMUSG00000022528	nTreg
Hgfac	ENSMUSG00000029102	nTreg
Hk3	ENSMUSG00000025877	nTreg
Hspa5	ENSMUSG00000026864	nTreg
Hspg2	ENSMUSG00000028763	nTreg
Ift80	ENSMUSG00000027778	nTreg
Ighj1	ENSMUSG00000076621	nTreg
Ighm	ENSMUSG00000076617	nTreg
Igj	ENSMUSG00000067149	nTreg
Ikzf2	ENSMUSG00000025997	nTreg
Il15ra	ENSMUSG00000023206	nTreg
Il9r	ENSMUSG00000020279	nTreg
Inpp5f	ENSMUSG00000042105	nTreg
Irak2	ENSMUSG00000060477	nTreg
Irf1	ENSMUSG00000018899	nTreg
Itga9	ENSMUSG00000039115	nTreg
Itgax	ENSMUSG00000030789	nTreg
Ivd	ENSMUSG00000027332	nTreg
Kcnh2	ENSMUSG00000038319	nTreg
Kcnip3	ENSMUSG00000079056	nTreg
Kif13a	ENSMUSG00000021375	nTreg
Kif19a	ENSMUSG00000010021	nTreg
Klf11	ENSMUSG00000020653	nTreg
Ksr1	ENSMUSG00000018334	nTreg
Lad1	ENSMUSG00000041782	nTreg
Lclat1	ENSMUSG00000054469	nTreg
Lrch4	ENSMUSG00000093445	nTreg
Lrrc61	ENSMUSG00000073096	nTreg
Lyl1	ENSMUSG00000034041	nTreg
Mamstr	ENSMUSG00000042918	nTreg
Mapk11	ENSMUSG00000053137	nTreg
Mapk12	ENSMUSG00000022610	nTreg
Mllt6	ENSMUSG00000038437	nTreg
Ms4a4c	ENSMUSG00000024675	nTreg
Mx2	ENSMUSG00000023341	nTreg
Myo1e	ENSMUSG00000032220	nTreg
Naip6	ENSMUSG00000078942	nTreg
Nfkbia	ENSMUSG00000021025	nTreg
Nfkbiz	ENSMUSG00000035356	nTreg
Nod1	ENSMUSG00000038058	nTreg
Nr1d1	ENSMUSG00000020889	nTreg
Nrg2	ENSMUSG00000060275	nTreg
Oas1a	ENSMUSG00000052776	nTreg
Padi6	ENSMUSG00000040935	nTreg
Pdgfrb	ENSMUSG00000024620	nTreg
Pear1	ENSMUSG00000028073	nTreg
Phka1	ENSMUSG00000034055	nTreg
Pla2g4b	ENSMUSG00000033852	nTreg
Plagl1	ENSMUSG00000019817	nTreg
Plb1	ENSMUSG00000029134	nTreg
Plekhg1	ENSMUSG00000040624	nTreg
Plk2	ENSMUSG00000021701	nTreg
Plxdc1	ENSMUSG00000017417	nTreg
Plxna3	ENSMUSG00000031398	nTreg
Plxnb2	ENSMUSG00000036606	nTreg
Ppp1r1a	ENSMUSG00000022490	nTreg
Prodh	ENSMUSG00000003526	nTreg
Prss2	ENSMUSG00000057163	nTreg
Psd2	ENSMUSG00000024347	nTreg
Ptrf	ENSMUSG00000004044	nTreg
Pvrl1	ENSMUSG00000032012	nTreg
Pvrl2	ENSMUSG00000062300	nTreg
R74862	ENSMUSG00000059277	nTreg
Radil	ENSMUSG00000029576	nTreg
Ralgds	ENSMUSG00000026821	nTreg
Rapgef3	ENSMUSG00000022469	nTreg
Rbks	ENSMUSG00000029136	nTreg
Rbpms	ENSMUSG00000031586	nTreg
Rhob	ENSMUSG00000054364	nTreg
Rhot2	ENSMUSG00000025733	nTreg
Rln3	ENSMUSG00000045232	nTreg
Rnd1	ENSMUSG00000054855	nTreg
Rnf43	ENSMUSG00000034177	nTreg
Rps6kc1	ENSMUSG00000089872	nTreg
S100a4	ENSMUSG00000001020	nTreg
Samsn1	ENSMUSG00000022876	nTreg
Serinc2	ENSMUSG00000023232	nTreg
Sh3tc1	ENSMUSG00000036553	nTreg
Slc14a1	ENSMUSG00000059336	nTreg
Slc22a5	ENSMUSG00000018900	nTreg
Slc25a53	ENSMUSG00000044348	nTreg
Slc35d1	ENSMUSG00000028521	nTreg
Slc45a3	ENSMUSG00000026435	nTreg
Snord58b	ENSMUSG00000064871	nTreg
Socs5	ENSMUSG00000037104	nTreg
Spns3	ENSMUSG00000020798	nTreg
Spock2	ENSMUSG00000058297	nTreg
Sptb	ENSMUSG00000021061	nTreg
Ssh1	ENSMUSG00000042121	nTreg
Sspo	ENSMUSG00000029797	nTreg
St6galnac3	ENSMUSG00000052544	nTreg
Stab2	ENSMUSG00000035459	nTreg
Stac3	ENSMUSG00000040287	nTreg
Stra6	ENSMUSG00000032327	nTreg
Susd4	ENSMUSG00000038576	nTreg
Syne4	ENSMUSG00000019737	nTreg
Taf15	ENSMUSG00000020680	nTreg
Tagap	ENSMUSG00000033450	nTreg
Tmem8	ENSMUSG00000024180	nTreg
Tmem88	ENSMUSG00000045377	nTreg
Tnf	ENSMUSG00000024401	nTreg
Tnfrsf11a	ENSMUSG00000026321	nTreg
Tns3	ENSMUSG00000020422	nTreg
Tpcn1	ENSMUSG00000032741	nTreg
Traf2	ENSMUSG00000026942	nTreg
Trbv12-1	ENSMUSG00000095574	nTreg
Trbv12-2	ENSMUSG00000094525	nTreg
Trib1	ENSMUSG00000032501	nTreg
Trim14	ENSMUSG00000039853	nTreg
Trpm1	ENSMUSG00000030523	nTreg
Trpv4	ENSMUSG00000014158	nTreg
Tspan32	ENSMUSG00000000244	nTreg
Ttc36	ENSMUSG00000039438	nTreg
Ttll10	ENSMUSG00000029074	nTreg
Ttn	ENSMUSG00000051747	nTreg
Tyk2	ENSMUSG00000032175	nTreg
Ube2l6	ENSMUSG00000027078	nTreg
Uckl1	ENSMUSG00000089917	nTreg
Usp11	ENSMUSG00000031066	nTreg
Vav2	ENSMUSG00000009621	nTreg
Vill	ENSMUSG00000038775	nTreg
Vsig10	ENSMUSG00000066894	nTreg
Vwa7	ENSMUSG00000007030	nTreg
Wdr66	ENSMUSG00000029442	nTreg
Whrn	ENSMUSG00000039137	nTreg
Wls	ENSMUSG00000028173	nTreg
Xkr6	ENSMUSG00000035067	nTreg
Zan	ENSMUSG00000079173	nTreg
Zbtb46	ENSMUSG00000027583	nTreg
Zfp36	ENSMUSG00000044786	nTreg
Zfp57	ENSMUSG00000036036	nTreg
Zfp704	ENSMUSG00000040209	nTreg
Zfp827	ENSMUSG00000071064	nTreg

## Sheet: iTreg
Additional file 1. Subtype upregulated genes for each CD4+ subtype and lists of genes likely to encode transcription factors, cytokines and receptors.
Subtype upregulated genes in iTreg CD4+ T cells
Gene name	ENSEMBL_ID	Cell type
0610012G03Rik	ENSMUSG00000096232	iTreg
0610031J06Rik	ENSMUSG00000001418	iTreg
1110001A16Rik	ENSMUSG00000062691	iTreg
1110004E09Rik	ENSMUSG00000022972	iTreg
1110007C09Rik	ENSMUSG00000037960	iTreg
1110008F13Rik	ENSMUSG00000027637	iTreg
1110008P14Rik	ENSMUSG00000039195	iTreg
1110032F04Rik	ENSMUSG00000046999	iTreg
1110038F14Rik	ENSMUSG00000063236	iTreg
1110065P20Rik	ENSMUSG00000078570	iTreg
1500012F01Rik	ENSMUSG00000074578	iTreg
1700011J10Rik	ENSMUSG00000063714	iTreg
1700037H04Rik	ENSMUSG00000027327	iTreg
1810043H04Rik	ENSMUSG00000078572	iTreg
2210013O21Rik	ENSMUSG00000086316	iTreg
2210016F16Rik	ENSMUSG00000021550	iTreg
2210016L21Rik	ENSMUSG00000029559	iTreg
2210417K05Rik	ENSMUSG00000085347	iTreg
2300009A05Rik	ENSMUSG00000032403	iTreg
2310009B15Rik	ENSMUSG00000079283	iTreg
2310036O22Rik	ENSMUSG00000041203	iTreg
2310039H08Rik	ENSMUSG00000062619	iTreg
2310061I04Rik	ENSMUSG00000050705	iTreg
2410018M08Rik	ENSMUSG00000034173	iTreg
2410133F24Rik	ENSMUSG00000086728	iTreg
2510003E04Rik	ENSMUSG00000036955	iTreg
2810001G20Rik	ENSMUSG00000087497	iTreg
2810008D09Rik	ENSMUSG00000086859	iTreg
2810428I15Rik	ENSMUSG00000058833	iTreg
3110040N11Rik	ENSMUSG00000025102	iTreg
3110062M04Rik	ENSMUSG00000046806	iTreg
4632415L05Rik	ENSMUSG00000048106	iTreg
4930524J08Rik	ENSMUSG00000035364	iTreg
5330438D12Rik	ENSMUSG00000052291	iTreg
5430421N21Rik	ENSMUSG00000067613	iTreg
6330403K07Rik	ENSMUSG00000018451	iTreg
9130206I24Rik	ENSMUSG00000085399	iTreg
9130401M01Rik	ENSMUSG00000022362	iTreg
9630013D21Rik	ENSMUSG00000059027	iTreg
A430093F15Rik	ENSMUSG00000067577	iTreg
Aamdc	ENSMUSG00000035642	iTreg
Aarsd1	ENSMUSG00000075528	iTreg
Abhd12	ENSMUSG00000032046	iTreg
Abhd17a	ENSMUSG00000003346	iTreg
AC134910.1	ENSMUSG00000097236	iTreg
AC159256.1	ENSMUSG00000097793	iTreg
AC171206.1	ENSMUSG00000097469	iTreg
Acot13	ENSMUSG00000006717	iTreg
Acsl6	ENSMUSG00000020333	iTreg
Actr3b	ENSMUSG00000056367	iTreg
Acvr2b	ENSMUSG00000061393	iTreg
Adamts4	ENSMUSG00000006403	iTreg
Adh1	ENSMUSG00000074207	iTreg
Adprhl2	ENSMUSG00000042558	iTreg
Adsl	ENSMUSG00000022407	iTreg
Agbl3	ENSMUSG00000038836	iTreg
AI413582	ENSMUSG00000062753	iTreg
Ak5	ENSMUSG00000039058	iTreg
Akip1	ENSMUSG00000031023	iTreg
Akirin2	ENSMUSG00000028291	iTreg
Akr1c18	ENSMUSG00000021214	iTreg
Akr7a5	ENSMUSG00000028743	iTreg
Akt1s1	ENSMUSG00000011096	iTreg
Aldh16a1	ENSMUSG00000007833	iTreg
Aldh2	ENSMUSG00000029455	iTreg
Alkbh7	ENSMUSG00000002661	iTreg
Als2	ENSMUSG00000026024	iTreg
Alyref	ENSMUSG00000025134	iTreg
Amdhd2	ENSMUSG00000036820	iTreg
Amica1	ENSMUSG00000048534	iTreg
Amot	ENSMUSG00000041688	iTreg
Anapc16	ENSMUSG00000020107	iTreg
Angptl4	ENSMUSG00000002289	iTreg
Ankra2	ENSMUSG00000021661	iTreg
Ankrd54	ENSMUSG00000033055	iTreg
Ankrd9	ENSMUSG00000037904	iTreg
Ap2s1	ENSMUSG00000008036	iTreg
Ap5s1	ENSMUSG00000068264	iTreg
Apoa1bp	ENSMUSG00000028070	iTreg
Apopt1	ENSMUSG00000037787	iTreg
Arhgap9	ENSMUSG00000040345	iTreg
Arl16	ENSMUSG00000057594	iTreg
Arl2	ENSMUSG00000024944	iTreg
Arl6ip4	ENSMUSG00000029404	iTreg
Arpc5l	ENSMUSG00000026755	iTreg
Arvcf	ENSMUSG00000000325	iTreg
Asf1a	ENSMUSG00000019857	iTreg
Asl	ENSMUSG00000025533	iTreg
Atp1b1	ENSMUSG00000026576	iTreg
Atp5d	ENSMUSG00000003072	iTreg
Atp5g3	ENSMUSG00000018770	iTreg
Atp5j	ENSMUSG00000022890	iTreg
Atp6v0b	ENSMUSG00000033379	iTreg
AU022252	ENSMUSG00000078584	iTreg
Aven	ENSMUSG00000003604	iTreg
B3gnt1	ENSMUSG00000047379	iTreg
B630019K06Rik	ENSMUSG00000052364	iTreg
B9d2	ENSMUSG00000063439	iTreg
Bag1	ENSMUSG00000028416	iTreg
Basp1	ENSMUSG00000045763	iTreg
BC003965	ENSMUSG00000067722	iTreg
BC051226	ENSMUSG00000092564	iTreg
Bcas2	ENSMUSG00000005687	iTreg
Bcl7c	ENSMUSG00000030814	iTreg
Bend5	ENSMUSG00000028545	iTreg
Bin1	ENSMUSG00000024381	iTreg
Bloc1s3	ENSMUSG00000057667	iTreg
Bloc1s4	ENSMUSG00000060708	iTreg
Bod1	ENSMUSG00000044502	iTreg
Bola1	ENSMUSG00000015943	iTreg
Bola3	ENSMUSG00000045160	iTreg
Brd3	ENSMUSG00000026918	iTreg
Brk1	ENSMUSG00000033940	iTreg
Btbd6	ENSMUSG00000002803	iTreg
Btd	ENSMUSG00000021900	iTreg
C1qbp	ENSMUSG00000018446	iTreg
Cacna1a	ENSMUSG00000034656	iTreg
Calhm2	ENSMUSG00000033033	iTreg
Capg	ENSMUSG00000056737	iTreg
Capn3	ENSMUSG00000079110	iTreg
Capns1	ENSMUSG00000001794	iTreg
Casp6	ENSMUSG00000027997	iTreg
Ccdc107	ENSMUSG00000028461	iTreg
Ccdc28a	ENSMUSG00000059554	iTreg
Ccdc86	ENSMUSG00000024732	iTreg
Ccdc90b	ENSMUSG00000030613	iTreg
Ccnh	ENSMUSG00000021548	iTreg
Ccr6	ENSMUSG00000040899	iTreg
Ccr8	ENSMUSG00000042262	iTreg
Cd320	ENSMUSG00000002308	iTreg
Cd5	ENSMUSG00000024669	iTreg
Cd72	ENSMUSG00000028459	iTreg
Cd9	ENSMUSG00000030342	iTreg
Cdc34	ENSMUSG00000020307	iTreg
Ceacam1	ENSMUSG00000074272	iTreg
Cep78	ENSMUSG00000041491	iTreg
Cerk	ENSMUSG00000035891	iTreg
Cfl2	ENSMUSG00000062929	iTreg
Chchd1	ENSMUSG00000063787	iTreg
Chchd10	ENSMUSG00000049422	iTreg
Chchd6	ENSMUSG00000030086	iTreg
Chic2	ENSMUSG00000029229	iTreg
Chpf	ENSMUSG00000032997	iTreg
Cib2	ENSMUSG00000037493	iTreg
Cited4	ENSMUSG00000070803	iTreg
Ckap4	ENSMUSG00000046841	iTreg
Cldn7	ENSMUSG00000018569	iTreg
Clta	ENSMUSG00000028478	iTreg
Cmtm7	ENSMUSG00000032436	iTreg
Cnbd2	ENSMUSG00000038085	iTreg
Cnpy2	ENSMUSG00000025381	iTreg
Cog4	ENSMUSG00000031753	iTreg
Col1a2	ENSMUSG00000029661	iTreg
Commd3	ENSMUSG00000051154	iTreg
Commd5	ENSMUSG00000055041	iTreg
Commd7	ENSMUSG00000056941	iTreg
Comt	ENSMUSG00000000326	iTreg
Cope	ENSMUSG00000055681	iTreg
Cops6	ENSMUSG00000019494	iTreg
Coq10a	ENSMUSG00000039914	iTreg
Coq2	ENSMUSG00000029319	iTreg
Cotl1	ENSMUSG00000031827	iTreg
Cox20	ENSMUSG00000026500	iTreg
Cox4i1	ENSMUSG00000031818	iTreg
Cox5a	ENSMUSG00000000088	iTreg
Cox7c	ENSMUSG00000017778	iTreg
Cox8a	ENSMUSG00000035885	iTreg
Cpq	ENSMUSG00000039007	iTreg
Crabp2	ENSMUSG00000004885	iTreg
Creg1	ENSMUSG00000040713	iTreg
Crls1	ENSMUSG00000027357	iTreg
Crtap	ENSMUSG00000032431	iTreg
Cryl1	ENSMUSG00000021947	iTreg
Csad	ENSMUSG00000023044	iTreg
Csnk2a2	ENSMUSG00000046707	iTreg
Cst6	ENSMUSG00000024846	iTreg
Cstb	ENSMUSG00000005054	iTreg
Ctnnbip1	ENSMUSG00000028988	iTreg
Ctsw	ENSMUSG00000024910	iTreg
Ctu1	ENSMUSG00000038888	iTreg
Ctxn1	ENSMUSG00000048644	iTreg
Cux1	ENSMUSG00000029705	iTreg
Cxx1c	ENSMUSG00000051851	iTreg
Cyc1	ENSMUSG00000022551	iTreg
Cystm1	ENSMUSG00000046727	iTreg
D10Jhu81e	ENSMUSG00000053329	iTreg
Dact3	ENSMUSG00000078794	iTreg
Dapk3	ENSMUSG00000034974	iTreg
Dbp	ENSMUSG00000059824	iTreg
Dctpp1	ENSMUSG00000042462	iTreg
Dcun1d5	ENSMUSG00000032002	iTreg
Ddt	ENSMUSG00000001666	iTreg
Deb1	ENSMUSG00000032526	iTreg
Derl3	ENSMUSG00000009092	iTreg
Dexi	ENSMUSG00000038055	iTreg
Dffb	ENSMUSG00000029027	iTreg
Dgcr6	ENSMUSG00000003531	iTreg
Dguok	ENSMUSG00000014554	iTreg
Dhrs4	ENSMUSG00000022210	iTreg
Dnajc19	ENSMUSG00000027679	iTreg
Dnajc24	ENSMUSG00000027166	iTreg
Dnajc9	ENSMUSG00000021811	iTreg
Dnlz	ENSMUSG00000075467	iTreg
Dnmt3b	ENSMUSG00000027478	iTreg
Dohh	ENSMUSG00000078440	iTreg
Dolk	ENSMUSG00000075419	iTreg
Dsp	ENSMUSG00000054889	iTreg
Dus1l	ENSMUSG00000025155	iTreg
Dusp28	ENSMUSG00000047067	iTreg
Dyrk1b	ENSMUSG00000002409	iTreg
Dyx1c1	ENSMUSG00000092192	iTreg
E2f4	ENSMUSG00000014859	iTreg
Eci1	ENSMUSG00000024132	iTreg
Edf1	ENSMUSG00000015092	iTreg
Eef1e1	ENSMUSG00000001707	iTreg
Egr2	ENSMUSG00000037868	iTreg
Eid2	ENSMUSG00000046058	iTreg
Eif2b4	ENSMUSG00000029145	iTreg
Eif3d	ENSMUSG00000016554	iTreg
Eif6	ENSMUSG00000027613	iTreg
Elof1	ENSMUSG00000013822	iTreg
Elp6	ENSMUSG00000054836	iTreg
Emc4	ENSMUSG00000027131	iTreg
Emc6	ENSMUSG00000047260	iTreg
Emc9	ENSMUSG00000022217	iTreg
Engase	ENSMUSG00000033857	iTreg
Etfb	ENSMUSG00000004610	iTreg
Exosc3	ENSMUSG00000028322	iTreg
Exosc4	ENSMUSG00000034259	iTreg
Exosc5	ENSMUSG00000061286	iTreg
F8a	ENSMUSG00000078317	iTreg
Fahd1	ENSMUSG00000045316	iTreg
Faim	ENSMUSG00000032463	iTreg
Fam109a	ENSMUSG00000044134	iTreg
Fam122a	ENSMUSG00000074922	iTreg
Fam131a	ENSMUSG00000050821	iTreg
Fam172a	ENSMUSG00000064138	iTreg
Fam174a	ENSMUSG00000051185	iTreg
Fam194a	ENSMUSG00000070471	iTreg
Fam203a	ENSMUSG00000022554	iTreg
Fam207a	ENSMUSG00000032977	iTreg
Fam50a	ENSMUSG00000001962	iTreg
Fam83g	ENSMUSG00000042377	iTreg
Fance	ENSMUSG00000007570	iTreg
Fbxl15	ENSMUSG00000025226	iTreg
Fbxo2	ENSMUSG00000041556	iTreg
Fbxo25	ENSMUSG00000038365	iTreg
Fdx1	ENSMUSG00000032051	iTreg
Fdxr	ENSMUSG00000018861	iTreg
Fen1	ENSMUSG00000024742	iTreg
Fgfbp3	ENSMUSG00000047632	iTreg
Fhl2	ENSMUSG00000008136	iTreg
Fnta	ENSMUSG00000015994	iTreg
Fpgs	ENSMUSG00000009566	iTreg
Frmd8	ENSMUSG00000024816	iTreg
Frs3	ENSMUSG00000023266	iTreg
Gadd45gip1	ENSMUSG00000033751	iTreg
Gar1	ENSMUSG00000028010	iTreg
Gclm	ENSMUSG00000028124	iTreg
Gde1	ENSMUSG00000033917	iTreg
Gemin7	ENSMUSG00000044709	iTreg
Gipc1	ENSMUSG00000019433	iTreg
Glcci1	ENSMUSG00000029638	iTreg
Glrx2	ENSMUSG00000018196	iTreg
Glrx5	ENSMUSG00000021102	iTreg
Gm10080	ENSMUSG00000060467	iTreg
Gm11423	ENSMUSG00000085175	iTreg
Gm11579	ENSMUSG00000086795	iTreg
Gm11836	ENSMUSG00000081239	iTreg
Gm12501	ENSMUSG00000083462	iTreg
Gm13015	ENSMUSG00000070834	iTreg
Gm13077	ENSMUSG00000081544	iTreg
Gm14480	ENSMUSG00000081308	iTreg
Gm15545	ENSMUSG00000087138	iTreg
Gm15674	ENSMUSG00000087691	iTreg
Gm17080	ENSMUSG00000067389	iTreg
Gm17641	ENSMUSG00000091272	iTreg
Gm20522	ENSMUSG00000092241	iTreg
Gm527	ENSMUSG00000047227	iTreg
Gm5617	ENSMUSG00000042293	iTreg
Gm6023	ENSMUSG00000081159	iTreg
Gm6578	ENSMUSG00000057223	iTreg
Gm8805	ENSMUSG00000082774	iTreg
Gm9828	ENSMUSG00000048603	iTreg
Gna12	ENSMUSG00000000149	iTreg
Gnas	ENSMUSG00000027523	iTreg
Gng10	ENSMUSG00000038607	iTreg
Gng11	ENSMUSG00000032766	iTreg
Gpaa1	ENSMUSG00000022561	iTreg
Gpx1	ENSMUSG00000063856	iTreg
Grcc10	ENSMUSG00000072772	iTreg
Grk4	ENSMUSG00000052783	iTreg
Gsg2	ENSMUSG00000050107	iTreg
Gtf2h4	ENSMUSG00000001524	iTreg
Gtf3a	ENSMUSG00000016503	iTreg
Gtl3	ENSMUSG00000031796	iTreg
Guk1	ENSMUSG00000020444	iTreg
H13	ENSMUSG00000019188	iTreg
H1fx	ENSMUSG00000044927	iTreg
H2afv	ENSMUSG00000041126	iTreg
Habp4	ENSMUSG00000021476	iTreg
Hagh	ENSMUSG00000024158	iTreg
Hbegf	ENSMUSG00000024486	iTreg
Hes6	ENSMUSG00000067071	iTreg
Hmg20b	ENSMUSG00000020232	iTreg
Hnrnpab	ENSMUSG00000020358	iTreg
Hras1	ENSMUSG00000025499	iTreg
Hrsp12	ENSMUSG00000022323	iTreg
Hspbp1	ENSMUSG00000063802	iTreg
Hyal2	ENSMUSG00000010047	iTreg
Iah1	ENSMUSG00000062054	iTreg
Ict1	ENSMUSG00000018858	iTreg
Id1	ENSMUSG00000042745	iTreg
Id3	ENSMUSG00000007872	iTreg
Idh3b	ENSMUSG00000027406	iTreg
Ift122	ENSMUSG00000030323	iTreg
Igfbp7	ENSMUSG00000036256	iTreg
Il17d	ENSMUSG00000050222	iTreg
Imp3	ENSMUSG00000032288	iTreg
Irf5	ENSMUSG00000029771	iTreg
Irf8	ENSMUSG00000041515	iTreg
Isyna1	ENSMUSG00000019139	iTreg
Itgae	ENSMUSG00000005947	iTreg
Itm2a	ENSMUSG00000031239	iTreg
Itpka	ENSMUSG00000027296	iTreg
Jtb	ENSMUSG00000027937	iTreg
Jup	ENSMUSG00000001552	iTreg
Kat8	ENSMUSG00000030801	iTreg
Kazald1	ENSMUSG00000025213	iTreg
Kcnk6	ENSMUSG00000046410	iTreg
Kcnn4	ENSMUSG00000054342	iTreg
Kctd2	ENSMUSG00000016940	iTreg
Kifc3	ENSMUSG00000031788	iTreg
Klc3	ENSMUSG00000040714	iTreg
Klc4	ENSMUSG00000003546	iTreg
Klhdc8b	ENSMUSG00000032609	iTreg
Klhl2	ENSMUSG00000031605	iTreg
Krt10	ENSMUSG00000019761	iTreg
Lactb	ENSMUSG00000032370	iTreg
Lamb1	ENSMUSG00000002900	iTreg
Lancl1	ENSMUSG00000026000	iTreg
Lat	ENSMUSG00000030742	iTreg
Ldb1	ENSMUSG00000025223	iTreg
Ldlrad4	ENSMUSG00000024544	iTreg
Lepre1	ENSMUSG00000028641	iTreg
Leprel4	ENSMUSG00000006931	iTreg
Lhx2	ENSMUSG00000000247	iTreg
Limd2	ENSMUSG00000040699	iTreg
Lonp1	ENSMUSG00000041168	iTreg
Lrp11	ENSMUSG00000019796	iTreg
Lsm2	ENSMUSG00000007050	iTreg
Lsm4	ENSMUSG00000031848	iTreg
Lsmd1	ENSMUSG00000059278	iTreg
Lzts2	ENSMUSG00000035342	iTreg
Mad2l2	ENSMUSG00000029003	iTreg
Maged2	ENSMUSG00000025268	iTreg
Magohb	ENSMUSG00000030188	iTreg
Malsu1	ENSMUSG00000029815	iTreg
Map2k2	ENSMUSG00000035027	iTreg
Map2k3	ENSMUSG00000018932	iTreg
2002-03-01	ENSMUSG00000073481	iTreg
Marcks	ENSMUSG00000069662	iTreg
Marcksl1	ENSMUSG00000047945	iTreg
Mark3	ENSMUSG00000007411	iTreg
Mcee	ENSMUSG00000033429	iTreg
Mcur1	ENSMUSG00000021371	iTreg
Med30	ENSMUSG00000038622	iTreg
Med7	ENSMUSG00000020397	iTreg
Metrn	ENSMUSG00000002274	iTreg
Mettl1	ENSMUSG00000006732	iTreg
Mettl20	ENSMUSG00000039958	iTreg
Mex3d	ENSMUSG00000048696	iTreg
Mfsd11	ENSMUSG00000020818	iTreg
Minos1	ENSMUSG00000050608	iTreg
Mmd	ENSMUSG00000003948	iTreg
Mmp11	ENSMUSG00000000901	iTreg
Mnat1	ENSMUSG00000021103	iTreg
Mnf1	ENSMUSG00000024208	iTreg
Mocs3	ENSMUSG00000074576	iTreg
Mogs	ENSMUSG00000030036	iTreg
Mpc2	ENSMUSG00000026568	iTreg
Mpg	ENSMUSG00000020287	iTreg
Mpv17l2	ENSMUSG00000035559	iTreg
Mrpl11	ENSMUSG00000024902	iTreg
Mrpl12	ENSMUSG00000039640	iTreg
Mrpl14	ENSMUSG00000023939	iTreg
Mrpl15	ENSMUSG00000033845	iTreg
Mrpl17	ENSMUSG00000030879	iTreg
Mrpl2	ENSMUSG00000002767	iTreg
Mrpl20	ENSMUSG00000029066	iTreg
Mrpl21	ENSMUSG00000024829	iTreg
Mrpl3	ENSMUSG00000032563	iTreg
Mrpl34	ENSMUSG00000034880	iTreg
Mrpl36	ENSMUSG00000021607	iTreg
Mrpl43	ENSMUSG00000025208	iTreg
Mrpl52	ENSMUSG00000010406	iTreg
Mrpl54	ENSMUSG00000034932	iTreg
Mrpl9	ENSMUSG00000028140	iTreg
Mrps11	ENSMUSG00000030611	iTreg
Mrps15	ENSMUSG00000028861	iTreg
Mrps24	ENSMUSG00000020477	iTreg
Mrps28	ENSMUSG00000040269	iTreg
Mrps34	ENSMUSG00000038880	iTreg
Mrps35	ENSMUSG00000040112	iTreg
Mrps7	ENSMUSG00000046756	iTreg
Mrps9	ENSMUSG00000060679	iTreg
Msl1	ENSMUSG00000052915	iTreg
Msrb1	ENSMUSG00000075705	iTreg
Msto1	ENSMUSG00000068922	iTreg
mt-Tc	ENSMUSG00000064349	iTreg
Mtch1	ENSMUSG00000024012	iTreg
Mtx2	ENSMUSG00000027099	iTreg
Mzt2	ENSMUSG00000022671	iTreg
N6amt2	ENSMUSG00000021951	iTreg
Naa10	ENSMUSG00000031388	iTreg
Nans	ENSMUSG00000028334	iTreg
Napb	ENSMUSG00000027438	iTreg
Nav1	ENSMUSG00000009418	iTreg
Ndfip2	ENSMUSG00000053253	iTreg
Ndnl2	ENSMUSG00000070520	iTreg
Ndrg4	ENSMUSG00000036564	iTreg
Ndufa10	ENSMUSG00000026260	iTreg
Ndufa11	ENSMUSG00000002379	iTreg
Ndufa2	ENSMUSG00000014294	iTreg
Ndufa6	ENSMUSG00000022450	iTreg
Ndufaf3	ENSMUSG00000070283	iTreg
Ndufaf6	ENSMUSG00000050323	iTreg
Ndufb6	ENSMUSG00000071014	iTreg
Ndufb8	ENSMUSG00000025204	iTreg
Ndufc2	ENSMUSG00000030647	iTreg
Ndufs2	ENSMUSG00000013593	iTreg
Ndufs3	ENSMUSG00000005510	iTreg
Ndufv1	ENSMUSG00000037916	iTreg
Nek8	ENSMUSG00000017405	iTreg
Nenf	ENSMUSG00000037499	iTreg
Nfix	ENSMUSG00000001911	iTreg
Nfkbil1	ENSMUSG00000042419	iTreg
Ngrn	ENSMUSG00000047084	iTreg
Nhp2	ENSMUSG00000001056	iTreg
Ninj1	ENSMUSG00000037966	iTreg
Nit1	ENSMUSG00000013997	iTreg
Nme2	ENSMUSG00000020857	iTreg
Noa1	ENSMUSG00000036285	iTreg
Nol12	ENSMUSG00000033099	iTreg
Nol7	ENSMUSG00000063200	iTreg
Nop10	ENSMUSG00000027133	iTreg
Nr2f6	ENSMUSG00000002393	iTreg
Nrgn	ENSMUSG00000053310	iTreg
Nrtn	ENSMUSG00000039481	iTreg
Nsmce4a	ENSMUSG00000040331	iTreg
Nt5e	ENSMUSG00000032420	iTreg
Nt5m	ENSMUSG00000032615	iTreg
Ntan1	ENSMUSG00000022681	iTreg
Ntmt1	ENSMUSG00000026857	iTreg
Ntn5	ENSMUSG00000070564	iTreg
Nubp1	ENSMUSG00000022503	iTreg
Nubpl	ENSMUSG00000035142	iTreg
Nudt1	ENSMUSG00000036639	iTreg
Nudt16	ENSMUSG00000032565	iTreg
Nudt16l1	ENSMUSG00000022516	iTreg
Nudt22	ENSMUSG00000037349	iTreg
Nudt8	ENSMUSG00000024869	iTreg
Nupr1	ENSMUSG00000030717	iTreg
Nyx	ENSMUSG00000051228	iTreg
Ocel1	ENSMUSG00000002396	iTreg
Ocln	ENSMUSG00000021638	iTreg
Ogfrl1	ENSMUSG00000026158	iTreg
Ormdl2	ENSMUSG00000025353	iTreg
Pabpn1	ENSMUSG00000022194	iTreg
Pagr1a	ENSMUSG00000030680	iTreg
Pard6g	ENSMUSG00000056214	iTreg
Pate2	ENSMUSG00000074452	iTreg
Pcbd2	ENSMUSG00000021496	iTreg
Pcbp3	ENSMUSG00000001120	iTreg
Pcgf2	ENSMUSG00000018537	iTreg
Pdcd1	ENSMUSG00000026285	iTreg
Pdcd2l	ENSMUSG00000002635	iTreg
Pdcd5	ENSMUSG00000030417	iTreg
Pde4a	ENSMUSG00000032177	iTreg
Pde6d	ENSMUSG00000026239	iTreg
Pdgfb	ENSMUSG00000000489	iTreg
Pdha1	ENSMUSG00000031299	iTreg
Pdk2	ENSMUSG00000038967	iTreg
Pdxp	ENSMUSG00000068221	iTreg
Pdzd7	ENSMUSG00000074818	iTreg
Pelo	ENSMUSG00000042275	iTreg
Pet100	ENSMUSG00000087687	iTreg
Pex13	ENSMUSG00000020283	iTreg
Pex6	ENSMUSG00000002763	iTreg
Pgls	ENSMUSG00000031807	iTreg
Pgp	ENSMUSG00000043445	iTreg
Phb2	ENSMUSG00000004264	iTreg
Phc2	ENSMUSG00000028796	iTreg
Phldb3	ENSMUSG00000074277	iTreg
Phpt1	ENSMUSG00000036504	iTreg
Pid1	ENSMUSG00000045658	iTreg
Pigyl	ENSMUSG00000010607	iTreg
Pin1	ENSMUSG00000032171	iTreg
Pithd1	ENSMUSG00000028669	iTreg
Pkmyt1	ENSMUSG00000023908	iTreg
Pla2g16	ENSMUSG00000060675	iTreg
Plekho1	ENSMUSG00000015745	iTreg
Plscr3	ENSMUSG00000019461	iTreg
Pmepa1	ENSMUSG00000038400	iTreg
Pno1	ENSMUSG00000020116	iTreg
Poldip2	ENSMUSG00000001100	iTreg
Polr1c	ENSMUSG00000067148	iTreg
Polr2f	ENSMUSG00000033020	iTreg
Polr2i	ENSMUSG00000019738	iTreg
Polr2m	ENSMUSG00000032199	iTreg
Pop5	ENSMUSG00000060152	iTreg
Pou2f2	ENSMUSG00000008496	iTreg
Ppa2	ENSMUSG00000028013	iTreg
Ppic	ENSMUSG00000024538	iTreg
Ppie	ENSMUSG00000028651	iTreg
Ppm1d	ENSMUSG00000020525	iTreg
Ppm1m	ENSMUSG00000020253	iTreg
Prkag2	ENSMUSG00000028944	iTreg
Prrg2	ENSMUSG00000007837	iTreg
Psma7	ENSMUSG00000027566	iTreg
Psmb6	ENSMUSG00000018286	iTreg
Psmb8	ENSMUSG00000024338	iTreg
Psmc4	ENSMUSG00000030603	iTreg
Psmc5	ENSMUSG00000020708	iTreg
Psme1	ENSMUSG00000022216	iTreg
Psmg1	ENSMUSG00000022913	iTreg
Psmg3	ENSMUSG00000029551	iTreg
Psmg4	ENSMUSG00000071451	iTreg
Pstk	ENSMUSG00000063179	iTreg
Ptdss2	ENSMUSG00000025495	iTreg
Ptges2	ENSMUSG00000026820	iTreg
Ptms	ENSMUSG00000030122	iTreg
Ptov1	ENSMUSG00000038502	iTreg
Ptpmt1	ENSMUSG00000063235	iTreg
Ptprcap	ENSMUSG00000045826	iTreg
Ptrh1	ENSMUSG00000053746	iTreg
Pura	ENSMUSG00000043991	iTreg
Purg	ENSMUSG00000049184	iTreg
Pus1	ENSMUSG00000029507	iTreg
Pycard	ENSMUSG00000030793	iTreg
Pycr2	ENSMUSG00000026520	iTreg
R3hcc1	ENSMUSG00000034194	iTreg
Rab24	ENSMUSG00000034789	iTreg
Rab34	ENSMUSG00000002059	iTreg
Rae1	ENSMUSG00000027509	iTreg
Rala	ENSMUSG00000008859	iTreg
Ralbp1	ENSMUSG00000024096	iTreg
Raly	ENSMUSG00000027593	iTreg
Ramp1	ENSMUSG00000034353	iTreg
Rbck1	ENSMUSG00000027466	iTreg
Reep5	ENSMUSG00000005873	iTreg
Rfc2	ENSMUSG00000023104	iTreg
Rfx2	ENSMUSG00000024206	iTreg
Rfxap	ENSMUSG00000036615	iTreg
Rgs10	ENSMUSG00000030844	iTreg
Rilpl1	ENSMUSG00000029392	iTreg
Rnaseh1	ENSMUSG00000020630	iTreg
Rnaseh2c	ENSMUSG00000024925	iTreg
Rnf11	ENSMUSG00000028557	iTreg
Rnf113a1	ENSMUSG00000036537	iTreg
Rnf149	ENSMUSG00000048234	iTreg
Rnf187	ENSMUSG00000020496	iTreg
Rnf208	ENSMUSG00000044628	iTreg
Rnf215	ENSMUSG00000003581	iTreg
Rnpep	ENSMUSG00000041926	iTreg
Romo1	ENSMUSG00000067847	iTreg
Rp9	ENSMUSG00000032239	iTreg
Rpa2	ENSMUSG00000028884	iTreg
Rpp25l	ENSMUSG00000036114	iTreg
Rps8	ENSMUSG00000047675	iTreg
Rtn4	ENSMUSG00000020458	iTreg
Rundc3a	ENSMUSG00000006575	iTreg
Sac3d1	ENSMUSG00000024790	iTreg
Sap30l	ENSMUSG00000020519	iTreg
Scand1	ENSMUSG00000046229	iTreg
Scn1b	ENSMUSG00000019194	iTreg
Sdhb	ENSMUSG00000009863	iTreg
Sec1	ENSMUSG00000040364	iTreg
Sec13	ENSMUSG00000030298	iTreg
Sec24d	ENSMUSG00000039234	iTreg
Sec31a	ENSMUSG00000035325	iTreg
2005-09-01	ENSMUSG00000072214	iTreg
Serf2	ENSMUSG00000074884	iTreg
Setd6	ENSMUSG00000031671	iTreg
Sf3b5	ENSMUSG00000078348	iTreg
Sft2d3	ENSMUSG00000044982	iTreg
Sfxn3	ENSMUSG00000025212	iTreg
Sh3gl1	ENSMUSG00000003200	iTreg
Shf	ENSMUSG00000033256	iTreg
Shfm1	ENSMUSG00000042541	iTreg
Siglec5	ENSMUSG00000039013	iTreg
Siva1	ENSMUSG00000064326	iTreg
Six1	ENSMUSG00000051367	iTreg
Slc17a5	ENSMUSG00000049624	iTreg
Slc19a1	ENSMUSG00000001436	iTreg
Slc1a5	ENSMUSG00000001918	iTreg
Slc22a17	ENSMUSG00000022199	iTreg
Slc25a39	ENSMUSG00000018677	iTreg
Slc29a1	ENSMUSG00000023942	iTreg
Slc46a1	ENSMUSG00000020829	iTreg
Slc9b2	ENSMUSG00000037994	iTreg
Smad6	ENSMUSG00000036867	iTreg
Smap1	ENSMUSG00000026155	iTreg
Smcr7	ENSMUSG00000018599	iTreg
Smim19	ENSMUSG00000031534	iTreg
Smim4	ENSMUSG00000058351	iTreg
Smtn	ENSMUSG00000020439	iTreg
Snn	ENSMUSG00000037972	iTreg
Snrk	ENSMUSG00000038145	iTreg
Snrnp25	ENSMUSG00000040767	iTreg
Snrnp40	ENSMUSG00000074088	iTreg
Snrpb	ENSMUSG00000027404	iTreg
Snrpf	ENSMUSG00000020018	iTreg
Snx12	ENSMUSG00000046032	iTreg
Snx20	ENSMUSG00000031662	iTreg
Snx3	ENSMUSG00000019804	iTreg
Socs2	ENSMUSG00000020027	iTreg
Sox12	ENSMUSG00000051817	iTreg
Sox4	ENSMUSG00000076431	iTreg
Spcs2-ps	ENSMUSG00000081888	iTreg
Spin2	ENSMUSG00000046550	iTreg
Spp1	ENSMUSG00000029304	iTreg
Spr	ENSMUSG00000033735	iTreg
Spry1	ENSMUSG00000037211	iTreg
Spsb3	ENSMUSG00000024160	iTreg
Sqstm1	ENSMUSG00000015837	iTreg
Src	ENSMUSG00000027646	iTreg
Srf	ENSMUSG00000015605	iTreg
Srp19	ENSMUSG00000014504	iTreg
Srsf9	ENSMUSG00000029538	iTreg
Ssna1	ENSMUSG00000026966	iTreg
Sssca1	ENSMUSG00000079478	iTreg
St6galnac4	ENSMUSG00000079442	iTreg
St7	ENSMUSG00000029534	iTreg
Stoml2	ENSMUSG00000028455	iTreg
Ston1	ENSMUSG00000033855	iTreg
Stx4a	ENSMUSG00000030805	iTreg
Stx6	ENSMUSG00000026470	iTreg
Suds3	ENSMUSG00000066900	iTreg
Suox	ENSMUSG00000049858	iTreg
Syngr2	ENSMUSG00000048277	iTreg
Syp	ENSMUSG00000031144	iTreg
Sys1	ENSMUSG00000045503	iTreg
Sytl1	ENSMUSG00000028860	iTreg
Tada1	ENSMUSG00000026563	iTreg
Taf10	ENSMUSG00000043866	iTreg
Taf1a	ENSMUSG00000072258	iTreg
Taf6l	ENSMUSG00000003680	iTreg
Tbcc	ENSMUSG00000036430	iTreg
Tbl3	ENSMUSG00000040688	iTreg
Tbxa2r	ENSMUSG00000034881	iTreg
Tdrd5	ENSMUSG00000060985	iTreg
Ten1	ENSMUSG00000020778	iTreg
Terf2ip	ENSMUSG00000033430	iTreg
Tesk1	ENSMUSG00000028458	iTreg
Tesk2	ENSMUSG00000033985	iTreg
Tfr2	ENSMUSG00000029716	iTreg
Tgfb1	ENSMUSG00000002603	iTreg
Thap11	ENSMUSG00000036442	iTreg
Thap4	ENSMUSG00000026279	iTreg
Thnsl2	ENSMUSG00000054474	iTreg
Thoc3	ENSMUSG00000025872	iTreg
Thoc5	ENSMUSG00000034274	iTreg
Thoc6	ENSMUSG00000041319	iTreg
Timm10	ENSMUSG00000027076	iTreg
Timm10b	ENSMUSG00000089847	iTreg
Timm13	ENSMUSG00000020219	iTreg
Timm17a	ENSMUSG00000062580	iTreg
Timm50	ENSMUSG00000003438	iTreg
Timm8b	ENSMUSG00000039016	iTreg
Timp2	ENSMUSG00000017466	iTreg
Tm2d2	ENSMUSG00000031556	iTreg
Tm7sf2	ENSMUSG00000024799	iTreg
Tmc8	ENSMUSG00000050106	iTreg
Tmed4	ENSMUSG00000004394	iTreg
Tmem134	ENSMUSG00000024845	iTreg
Tmem147	ENSMUSG00000006315	iTreg
Tmem165	ENSMUSG00000029234	iTreg
Tmem179b	ENSMUSG00000079437	iTreg
Tmem19	ENSMUSG00000069520	iTreg
Tmem192	ENSMUSG00000025521	iTreg
Tmem203	ENSMUSG00000078201	iTreg
Tmem208	ENSMUSG00000014856	iTreg
Tmem219	ENSMUSG00000060538	iTreg
Tmem234	ENSMUSG00000028797	iTreg
Tmem238	ENSMUSG00000030431	iTreg
Tmem240	ENSMUSG00000084845	iTreg
Tmem38b	ENSMUSG00000028420	iTreg
Tmem39b	ENSMUSG00000053730	iTreg
Tmem42	ENSMUSG00000066233	iTreg
Tmem5	ENSMUSG00000034620	iTreg
Tmprss3	ENSMUSG00000024034	iTreg
Tmub2	ENSMUSG00000034757	iTreg
Tnfrsf13c	ENSMUSG00000068105	iTreg
Tnfsf11	ENSMUSG00000022015	iTreg
Tomm40	ENSMUSG00000002984	iTreg
Tomm40l	ENSMUSG00000005674	iTreg
Tpgs1	ENSMUSG00000020308	iTreg
Tppp	ENSMUSG00000021573	iTreg
Tradd	ENSMUSG00000031887	iTreg
Trappc4	ENSMUSG00000032112	iTreg
Trbj2-5	ENSMUSG00000076496	iTreg
Triap1	ENSMUSG00000029535	iTreg
Trim27	ENSMUSG00000021326	iTreg
Trim28	ENSMUSG00000005566	iTreg
Trim45	ENSMUSG00000033233	iTreg
Trp53i13	ENSMUSG00000044328	iTreg
Tssc1	ENSMUSG00000036613	iTreg
Tssc4	ENSMUSG00000045752	iTreg
Tubb2b	ENSMUSG00000045136	iTreg
Tusc3	ENSMUSG00000039530	iTreg
Twf2	ENSMUSG00000023277	iTreg
Twsg1	ENSMUSG00000024098	iTreg
Txndc15	ENSMUSG00000021497	iTreg
Txnl1	ENSMUSG00000024583	iTreg
Tysnd1	ENSMUSG00000020087	iTreg
Uap1	ENSMUSG00000026670	iTreg
Uba52	ENSMUSG00000090137	iTreg
Ubash3b	ENSMUSG00000032020	iTreg
Ube2a	ENSMUSG00000016308	iTreg
Ube2d1	ENSMUSG00000019927	iTreg
Ube2m	ENSMUSG00000005575	iTreg
Ube2r2	ENSMUSG00000036241	iTreg
Ubl7	ENSMUSG00000055720	iTreg
Ubxn1	ENSMUSG00000071655	iTreg
Ubxn6	ENSMUSG00000019578	iTreg
Ung	ENSMUSG00000029591	iTreg
Upp2	ENSMUSG00000026839	iTreg
Uqcr10	ENSMUSG00000059534	iTreg
Uqcrc1	ENSMUSG00000025651	iTreg
Uqcrq	ENSMUSG00000044894	iTreg
Urod	ENSMUSG00000028684	iTreg
Use1	ENSMUSG00000002395	iTreg
Usp21	ENSMUSG00000053483	iTreg
Vasp	ENSMUSG00000030403	iTreg
Vps37d	ENSMUSG00000043614	iTreg
Vrk1	ENSMUSG00000021115	iTreg
Vta1	ENSMUSG00000019868	iTreg
Wars	ENSMUSG00000021266	iTreg
Wbp4	ENSMUSG00000022023	iTreg
Wbscr22	ENSMUSG00000005378	iTreg
Wdr46	ENSMUSG00000024312	iTreg
Wdyhv1	ENSMUSG00000022359	iTreg
Wnt10b	ENSMUSG00000022996	iTreg
Xcl1	ENSMUSG00000026573	iTreg
Yars2	ENSMUSG00000022792	iTreg
Ybx3	ENSMUSG00000030189	iTreg
Ydjc	ENSMUSG00000041774	iTreg
Yeats4	ENSMUSG00000020171	iTreg
Yif1b	ENSMUSG00000030588	iTreg
Ypel3	ENSMUSG00000042675	iTreg
Yrdc	ENSMUSG00000028889	iTreg
Zbtb32	ENSMUSG00000006310	iTreg
Zbtb45	ENSMUSG00000049600	iTreg
Zdhhc12	ENSMUSG00000015335	iTreg
Zdhhc20	ENSMUSG00000021969	iTreg
Zdhhc4	ENSMUSG00000001844	iTreg
Zfand5	ENSMUSG00000024750	iTreg
Zfp219	ENSMUSG00000049295	iTreg
Zfp358	ENSMUSG00000047264	iTreg
Zfp428	ENSMUSG00000064264	iTreg
Zfp444	ENSMUSG00000044876	iTreg
Zfp560	ENSMUSG00000045519	iTreg
Zfp579	ENSMUSG00000051550	iTreg
Zfp580	ENSMUSG00000055633	iTreg
Zfp637	ENSMUSG00000059689	iTreg
Zfp688	ENSMUSG00000045251	iTreg
Zfp706	ENSMUSG00000062397	iTreg
Zfp768	ENSMUSG00000047371	iTreg
Zfp771	ENSMUSG00000054716	iTreg
Zfpm1	ENSMUSG00000049577	iTreg
Znhit1	ENSMUSG00000059518	iTreg
Znhit2	ENSMUSG00000075227	iTreg
Znrf1	ENSMUSG00000033545	iTreg
Zswim7	ENSMUSG00000014243	iTreg

## Sheet: Transcription factors
Additional file 1. Subtype upregulated genes for each CD4+ subtype and lists of genes likely to encode transcription factors, cytokines and receptors.
List of genes likely to encode transcription factors
Gene name	ENSEMBL_ID
Aatf	ENSMUSG00000018697			Genes assessed as being likely to be transcription factors if they had:
Abl1	ENSMUSG00000026842			1) A GO annotation implying TF function
Aes	ENSMUSG00000054452			2) An annotation in DBD as a TF
Aff3	ENSMUSG00000037138			3) Listed as known/potential/indeterminate TF in TFCat or as a known TF in Immunome.
Ahr	ENSMUSG00000019256
Aire	ENSMUSG00000000731
Alx1	ENSMUSG00000036602
Alx3	ENSMUSG00000014603
Alx4	ENSMUSG00000040310
Apex1	ENSMUSG00000035960
Ar	ENSMUSG00000046532
Arid1a	ENSMUSG00000007880
Arid1b	ENSMUSG00000069729
Arid2	ENSMUSG00000033237
Arid3a	ENSMUSG00000019564
Arid3b	ENSMUSG00000004661
Arid3c	ENSMUSG00000066224
Arid4a	ENSMUSG00000048118
Arid4b	ENSMUSG00000039219
Arid5a	ENSMUSG00000037447
Arid5b	ENSMUSG00000019947
Arnt	ENSMUSG00000015522
Arnt2	ENSMUSG00000015709
Arntl	ENSMUSG00000055116
Arntl2	ENSMUSG00000040187
Arx	ENSMUSG00000035277
Ascc1	ENSMUSG00000044475
Ascl1	ENSMUSG00000020052
Ascl2	ENSMUSG00000009248
Ascl3	ENSMUSG00000035951
Atf1	ENSMUSG00000023027
Atf2	ENSMUSG00000027104
Atf3	ENSMUSG00000026628
Atf4	ENSMUSG00000042406
Atf5	ENSMUSG00000038539
Atf6	ENSMUSG00000026663
Atf6b	ENSMUSG00000015461
Atf7	ENSMUSG00000071584
Atf7	ENSMUSG00000052414
Atf7ip	ENSMUSG00000030213
Atf7ip	ENSMUSG00000053935
Atm	ENSMUSG00000034218
Atoh1	ENSMUSG00000073043
Atoh7	ENSMUSG00000036816
Atoh8	ENSMUSG00000037621
Atr	ENSMUSG00000032409
Bach1	ENSMUSG00000025612
Bach2	ENSMUSG00000040270
Bag1	ENSMUSG00000028416
Barhl1	ENSMUSG00000026805
Barx1	ENSMUSG00000021381
Barx2	ENSMUSG00000032033
Batf	ENSMUSG00000034266
Batf2	ENSMUSG00000039699
Batf3	ENSMUSG00000026630
Baz1a	ENSMUSG00000035021
Baz2a	ENSMUSG00000040054
Baz2b	ENSMUSG00000026987
Bcl11a	ENSMUSG00000000861
Bcl3	ENSMUSG00000053175
Bcl6	ENSMUSG00000022508
Bcor	ENSMUSG00000040363
Bdp1	ENSMUSG00000049658
Bex1	ENSMUSG00000050071
Bhlha15	ENSMUSG00000052271
Bhlhe22	ENSMUSG00000025128
Bhlhe23	ENSMUSG00000045493
Bhlhe40	ENSMUSG00000030103
Bhlhe41	ENSMUSG00000030256
Bin1	ENSMUSG00000024381
Blzf1	ENSMUSG00000026577
Bmi1	ENSMUSG00000026739
Bmp4	ENSMUSG00000021835
Bmp7	ENSMUSG00000008999
Bptf	ENSMUSG00000040481
Brd4	ENSMUSG00000024002
Brd7	ENSMUSG00000031660
Brf1	ENSMUSG00000011158
Bsx	ENSMUSG00000054360
Btaf1	ENSMUSG00000040565
C1d	ENSMUSG00000000581
Camta2	ENSMUSG00000040712
Cbfa2t3	ENSMUSG00000006362
Ccnt1	ENSMUSG00000011960
Ccnt2	ENSMUSG00000026349
Ccrn4l	ENSMUSG00000023087
Cd3eap	ENSMUSG00000047649
Cdc5l	ENSMUSG00000023932
Cdc6	ENSMUSG00000017499
Cdk7	ENSMUSG00000069089
Cdk8	ENSMUSG00000029635
Cdk9	ENSMUSG00000009555
Cdkn1a	ENSMUSG00000023067
Cdkn2a	ENSMUSG00000044303
Cdx1	ENSMUSG00000024619
Cdx2	ENSMUSG00000029646
Cdx4	ENSMUSG00000031326
Cebpa	ENSMUSG00000034957
Cebpb	ENSMUSG00000056501
Cebpd	ENSMUSG00000071637
Cebpe	ENSMUSG00000052435
Cebpg	ENSMUSG00000056216
Cebpz	ENSMUSG00000024081
Cic	ENSMUSG00000005442
Ciita	ENSMUSG00000022504
Cited1	ENSMUSG00000051159
Cited2	ENSMUSG00000039910
Cited4	ENSMUSG00000070803
Clock	ENSMUSG00000029238
Cnot1	ENSMUSG00000036550
Cnot3	ENSMUSG00000035632
Cnot7	ENSMUSG00000031601
Cops2	ENSMUSG00000027206
Cphx	ENSMUSG00000095975
Creb1	ENSMUSG00000025958
Creb3	ENSMUSG00000028466
Creb3l1	ENSMUSG00000027230
Creb3l3	ENSMUSG00000035041
Creb3l4	ENSMUSG00000027938
Crebbp	ENSMUSG00000022521
Crebzf	ENSMUSG00000051451
Creg1	ENSMUSG00000040713
Crem	ENSMUSG00000063889
Crx	ENSMUSG00000041578
Ctbp1	ENSMUSG00000037373
Ctbp2	ENSMUSG00000030970
Ctcf	ENSMUSG00000005698
Ctcfl	ENSMUSG00000070495
Ctnnb1	ENSMUSG00000006932
Cux1	ENSMUSG00000029705
Cux2	ENSMUSG00000072641
Cux2	ENSMUSG00000042589
Daxx	ENSMUSG00000002307
Dbp	ENSMUSG00000059824
Dbx1	ENSMUSG00000030507
Dbx2	ENSMUSG00000045608
Dcp1a	ENSMUSG00000021962
Ddb1	ENSMUSG00000024740
Ddit3	ENSMUSG00000025408
Ddx3x	ENSMUSG00000000787
Ddx5	ENSMUSG00000020719
Dlx1	ENSMUSG00000041911
Dlx2	ENSMUSG00000023391
Dlx3	ENSMUSG00000001510
Dlx4	ENSMUSG00000020871
Dlx5	ENSMUSG00000029755
Dlx6	ENSMUSG00000029754
Dmbx1	ENSMUSG00000028707
Dmrt1	ENSMUSG00000024837
Dmrt2	ENSMUSG00000048138
Dmrt3	ENSMUSG00000042372
Dmrta1	ENSMUSG00000043753
Dmrta2	ENSMUSG00000047143
Dmrtc2	ENSMUSG00000011349
Dmtf1	ENSMUSG00000042508
Dpf1	ENSMUSG00000030584
Dpf2	ENSMUSG00000024826
Dpf3	ENSMUSG00000021221
Drap1	ENSMUSG00000024914
Dtx1	ENSMUSG00000029603
Duxbl	ENSMUSG00000048502
Dvl1	ENSMUSG00000029071
E2f1	ENSMUSG00000027490
E2f2	ENSMUSG00000018983
E2f3	ENSMUSG00000016477
E2f4	ENSMUSG00000014859
E2f5	ENSMUSG00000027552
E2f6	ENSMUSG00000057469
E2f7	ENSMUSG00000020185
E2f8	ENSMUSG00000046179
E4f1	ENSMUSG00000024137
Eaf2	ENSMUSG00000022838
Ebf1	ENSMUSG00000078561
Ebf1	ENSMUSG00000057098
Eed	ENSMUSG00000030619
Egf	ENSMUSG00000028017
Egr1	ENSMUSG00000038418
Egr2	ENSMUSG00000037868
Egr3	ENSMUSG00000033730
Egr4	ENSMUSG00000071341
Ehf	ENSMUSG00000012350
Eid1	ENSMUSG00000091337
Eid2	ENSMUSG00000046058
Elf1	ENSMUSG00000036461
Elf2	ENSMUSG00000037174
Elf3	ENSMUSG00000003051
Elf4	ENSMUSG00000031103
Elf5	ENSMUSG00000027186
Elk1	ENSMUSG00000009406
Elk3	ENSMUSG00000008398
Elk4	ENSMUSG00000026436
Elp2	ENSMUSG00000024271
Emx1	ENSMUSG00000033726
Emx2	ENSMUSG00000043969
En1	ENSMUSG00000058665
En2	ENSMUSG00000039095
Eomes	ENSMUSG00000032446
Ep300	ENSMUSG00000055024
Epas1	ENSMUSG00000024140
Eps15	ENSMUSG00000028552
Erf	ENSMUSG00000040857
Esr1	ENSMUSG00000019768
Esr2	ENSMUSG00000021055
Esrra	ENSMUSG00000024955
Esrrb	ENSMUSG00000021255
Esrrg	ENSMUSG00000026610
Esx1	ENSMUSG00000023443
Ets1	ENSMUSG00000032035
Ets2	ENSMUSG00000022895
Etv1	ENSMUSG00000004151
Etv3	ENSMUSG00000003382
Etv4	ENSMUSG00000017724
Etv5	ENSMUSG00000013089
Evx2	ENSMUSG00000001815
Ewsr1	ENSMUSG00000009079
Ezh1	ENSMUSG00000006920
Ezh2	ENSMUSG00000029687
Fancd2	ENSMUSG00000034023
Farsa	ENSMUSG00000003808
Ferd3l	ENSMUSG00000046518
Fev	ENSMUSG00000055197
Fezf1	ENSMUSG00000029697
Fezf2	ENSMUSG00000021743
Fhl2	ENSMUSG00000008136
Figla	ENSMUSG00000030001
Fiz1	ENSMUSG00000061374
Fli1	ENSMUSG00000016087
Fos	ENSMUSG00000021250
Fosb	ENSMUSG00000003545
Fosl1	ENSMUSG00000024912
Fosl2	ENSMUSG00000029135
Foxa1	ENSMUSG00000035451
Foxa2	ENSMUSG00000037025
Foxa3	ENSMUSG00000040891
Foxb1	ENSMUSG00000059246
Foxb2	ENSMUSG00000056829
Foxc1	ENSMUSG00000050295
Foxc2	ENSMUSG00000046714
Foxd1	ENSMUSG00000078302
Foxd2	ENSMUSG00000055210
Foxd3	ENSMUSG00000067261
Foxd4	ENSMUSG00000051490
Foxe1	ENSMUSG00000070990
Foxe3	ENSMUSG00000044518
Foxf2	ENSMUSG00000038402
Foxg1	ENSMUSG00000020950
Foxh1	ENSMUSG00000033837
Foxi1	ENSMUSG00000047861
Foxi2	ENSMUSG00000048377
Foxi3	ENSMUSG00000055874
Foxj1	ENSMUSG00000034227
Foxj2	ENSMUSG00000003154
Foxj3	ENSMUSG00000032998
Foxk1	ENSMUSG00000056493
Foxk2	ENSMUSG00000039275
Foxl1	ENSMUSG00000043867
Foxl2	ENSMUSG00000050397
Foxm1	ENSMUSG00000001517
Foxn1	ENSMUSG00000002057
Foxn2	ENSMUSG00000034998
Foxn3	ENSMUSG00000033713
Foxn4	ENSMUSG00000042002
Foxo1	ENSMUSG00000044167
Foxo3	ENSMUSG00000048756
Foxo4	ENSMUSG00000042903
Foxo6	ENSMUSG00000052135
Foxp1	ENSMUSG00000030067
Foxp2	ENSMUSG00000029563
Foxp3	ENSMUSG00000039521
Foxp4	ENSMUSG00000023991
Foxq1	ENSMUSG00000038415
Foxr1	ENSMUSG00000074397
Foxr2	ENSMUSG00000071665
Foxs1	ENSMUSG00000074676
Fus	ENSMUSG00000030795
Gabpa	ENSMUSG00000008976
Gadd45a	ENSMUSG00000036390
Gata1	ENSMUSG00000031162
Gata2	ENSMUSG00000015053
Gata3	ENSMUSG00000015619
Gata4	ENSMUSG00000021944
Gata5	ENSMUSG00000015627
Gata6	ENSMUSG00000005836
Gatad1	ENSMUSG00000007415
Gatad2b	ENSMUSG00000042390
Gbx1	ENSMUSG00000067724
Gbx2	ENSMUSG00000034486
Gcm1	ENSMUSG00000023333
Gcm2	ENSMUSG00000021362
Gfi1	ENSMUSG00000029275
Gli1	ENSMUSG00000025407
Gli2	ENSMUSG00000048402
Gli3	ENSMUSG00000021318
Glis1	ENSMUSG00000034762
Glis2	ENSMUSG00000014303
Glis3	ENSMUSG00000052942
Glis3	ENSMUSG00000091294
Gm10770	ENSMUSG00000074837
Gmeb1	ENSMUSG00000028901
Gmeb2	ENSMUSG00000038705
Grhl1	ENSMUSG00000020656
Grhl2	ENSMUSG00000022286
Grhl3	ENSMUSG00000037188
Grlf1	ENSMUSG00000058230
Gsc	ENSMUSG00000021095
Gsx1	ENSMUSG00000053129
Gsx2	ENSMUSG00000035946
Gtf2a1l	ENSMUSG00000024154
Gtf2b	ENSMUSG00000028271
Gtf2h1	ENSMUSG00000006599
Gtf2h2	ENSMUSG00000021639
Gtf2h4	ENSMUSG00000001524
Gtf2i	ENSMUSG00000060261
Gtf2ird1	ENSMUSG00000023079
Gtf2ird2	ENSMUSG00000015942
Gtf3a	ENSMUSG00000016503
Gtf3c1	ENSMUSG00000032777
Gzf1	ENSMUSG00000027439
Hand1	ENSMUSG00000037335
Hand2	ENSMUSG00000038193
Hcfc1	ENSMUSG00000031386
Hdac1	ENSMUSG00000028800
Hdac10	ENSMUSG00000062906
Hdac2	ENSMUSG00000019777
Hdac3	ENSMUSG00000024454
Hdac4	ENSMUSG00000073617
Hdac4	ENSMUSG00000026313
Hdac5	ENSMUSG00000008855
Hdac6	ENSMUSG00000031161
Hdac7	ENSMUSG00000022475
Hdac8	ENSMUSG00000067567
Hdac9	ENSMUSG00000004698
Hdx	ENSMUSG00000034551
Helt	ENSMUSG00000047171
Hes1	ENSMUSG00000022528
Hes2	ENSMUSG00000028940
Hes3	ENSMUSG00000028946
Hes5	ENSMUSG00000048001
Hes6	ENSMUSG00000067071
Hes7	ENSMUSG00000023781
Hesx1	ENSMUSG00000040726
Hey1	ENSMUSG00000040289
Hey2	ENSMUSG00000019789
Heyl	ENSMUSG00000032744
Hhex	ENSMUSG00000024986
Hic1	ENSMUSG00000043099
Hif1a	ENSMUSG00000021109
Hif3a	ENSMUSG00000004328
Hinfp	ENSMUSG00000032119
Hivep1	ENSMUSG00000021366
Hivep2	ENSMUSG00000015501
Hlf	ENSMUSG00000003949
Hltf	ENSMUSG00000002428
Hlx	ENSMUSG00000039377
Hmbox1	ENSMUSG00000021972
Hmga1-rs1	ENSMUSG00000078249
Hmgb1	ENSMUSG00000066551
Hmgb2	ENSMUSG00000054717
Hmgn1	ENSMUSG00000040681
Hmgn3	ENSMUSG00000066456
Hmx1	ENSMUSG00000067438
Hmx2	ENSMUSG00000050100
Hmx3	ENSMUSG00000040148
Hnf1a	ENSMUSG00000029556
Hnf1b	ENSMUSG00000020679
Hnf4a	ENSMUSG00000017950
Hnrnpa3	ENSMUSG00000059005
Hnrnpab	ENSMUSG00000020358
Hnrnpc	ENSMUSG00000060373
Hnrnpk	ENSMUSG00000021546
Hnrnpl	ENSMUSG00000015165
Hnrnpu	ENSMUSG00000039630
Hnrpdl	ENSMUSG00000029328
Homez	ENSMUSG00000057156
Hopx	ENSMUSG00000059325
Hoxa1	ENSMUSG00000029844
Hoxa10	ENSMUSG00000000938
Hoxa11	ENSMUSG00000038210
Hoxa13	ENSMUSG00000038203
Hoxa2	ENSMUSG00000014704
Hoxa3	ENSMUSG00000079560
Hoxa4	ENSMUSG00000000942
Hoxa5	ENSMUSG00000038253
Hoxa6	ENSMUSG00000043219
Hoxa7	ENSMUSG00000038236
Hoxa9	ENSMUSG00000038227
Hoxb1	ENSMUSG00000018973
Hoxb13	ENSMUSG00000049604
Hoxb2	ENSMUSG00000075588
Hoxb3	ENSMUSG00000048763
Hoxb4	ENSMUSG00000038692
Hoxb5	ENSMUSG00000038700
Hoxb6	ENSMUSG00000000690
Hoxb7	ENSMUSG00000038721
Hoxb8	ENSMUSG00000056648
Hoxb9	ENSMUSG00000020875
Hoxc10	ENSMUSG00000022484
Hoxc11	ENSMUSG00000001656
Hoxc12	ENSMUSG00000050328
Hoxc13	ENSMUSG00000001655
Hoxc4	ENSMUSG00000075394
Hoxc5	ENSMUSG00000022485
Hoxc6	ENSMUSG00000001661
Hoxc8	ENSMUSG00000001657
Hoxc9	ENSMUSG00000036139
Hoxd1	ENSMUSG00000042448
Hoxd10	ENSMUSG00000050368
Hoxd11	ENSMUSG00000042499
Hoxd12	ENSMUSG00000001823
Hoxd13	ENSMUSG00000001819
Hoxd3	ENSMUSG00000079277
Hoxd8	ENSMUSG00000027102
Hoxd9	ENSMUSG00000043342
Hsbp1	ENSMUSG00000031839
Hsf1	ENSMUSG00000022556
Hsf2	ENSMUSG00000019878
Hsf3	ENSMUSG00000045802
Hsf4	ENSMUSG00000033249
Hsf5	ENSMUSG00000070345
Hsfy2	ENSMUSG00000045336
Htatsf1	ENSMUSG00000067873
Id1	ENSMUSG00000042745
Id2	ENSMUSG00000020644
Id3	ENSMUSG00000007872
Id4	ENSMUSG00000021379
Igkv4-80	ENSMUSG00000076540
Ikzf1	ENSMUSG00000018654
Ikzf2	ENSMUSG00000025997
Ikzf3	ENSMUSG00000018168
Ikzf4	ENSMUSG00000002578
Ikzf5	ENSMUSG00000040167
Irf1	ENSMUSG00000018899
Irf2	ENSMUSG00000031627
Irf2bp1	ENSMUSG00000044030
Irf3	ENSMUSG00000003184
Irf4	ENSMUSG00000021356
Irf5	ENSMUSG00000029771
Irf6	ENSMUSG00000026638
Irf7	ENSMUSG00000025498
Irf8	ENSMUSG00000041515
Irf9	ENSMUSG00000002325
Irx1	ENSMUSG00000060969
Irx2	ENSMUSG00000001504
Irx3	ENSMUSG00000031734
Irx4	ENSMUSG00000021604
Irx5	ENSMUSG00000031737
Irx6	ENSMUSG00000031738
Isl1	ENSMUSG00000042258
Isl2	ENSMUSG00000032318
Isx	ENSMUSG00000031621
Itgb3bp	ENSMUSG00000028549
Jarid2	ENSMUSG00000038518
Jdp2	ENSMUSG00000034271
Jun	ENSMUSG00000052684
Junb	ENSMUSG00000052837
Jund	ENSMUSG00000071076
Kat2a	ENSMUSG00000020918
Kat2b	ENSMUSG00000000708
Kat5	ENSMUSG00000024926
Kcnip3	ENSMUSG00000079056
Kdm5a	ENSMUSG00000030180
Kdm5b	ENSMUSG00000042207
Kdm5c	ENSMUSG00000025332
Kdm5d	ENSMUSG00000056673
Klf1	ENSMUSG00000054191
Klf10	ENSMUSG00000037465
Klf12	ENSMUSG00000072294
Klf13	ENSMUSG00000052040
Klf15	ENSMUSG00000030087
Klf16	ENSMUSG00000035397
Klf4	ENSMUSG00000003032
Klf5	ENSMUSG00000005148
Klf7	ENSMUSG00000025959
Klf9	ENSMUSG00000033863
Lbx1	ENSMUSG00000025216
Lbx2	ENSMUSG00000034968
Lcor	ENSMUSG00000025019
Lef1	ENSMUSG00000027985
Lhx1	ENSMUSG00000018698
Lhx2	ENSMUSG00000000247
Lhx3	ENSMUSG00000026934
Lhx4	ENSMUSG00000026468
Lhx5	ENSMUSG00000029595
Lhx6	ENSMUSG00000026890
Lhx8	ENSMUSG00000096225
Lhx9	ENSMUSG00000019230
Lmx1a	ENSMUSG00000026686
Lmx1b	ENSMUSG00000038765
Lpp	ENSMUSG00000033306
Lsr	ENSMUSG00000001247
Lyl1	ENSMUSG00000034041
Lztfl1	ENSMUSG00000025245
Lzts1	ENSMUSG00000036306
Lzts2	ENSMUSG00000035342
Mafa	ENSMUSG00000047591
Mafb	ENSMUSG00000074622
Maff	ENSMUSG00000042622
Mafg	ENSMUSG00000053906
Mafg	ENSMUSG00000051510
Mafk	ENSMUSG00000018143
Maml1	ENSMUSG00000050567
Maml3	ENSMUSG00000061143
Max	ENSMUSG00000059436
Maz	ENSMUSG00000030678
Mbd1	ENSMUSG00000024561
Mbd2	ENSMUSG00000024513
Mdfi	ENSMUSG00000032717
Mdm2	ENSMUSG00000020184
Mdm4	ENSMUSG00000054387
Mecom	ENSMUSG00000027684
Mecp2	ENSMUSG00000031393
Med1	ENSMUSG00000018160
Med12	ENSMUSG00000079487
Med13l	ENSMUSG00000018076
Med14	ENSMUSG00000064127
Med15	ENSMUSG00000012114
Med16	ENSMUSG00000013833
Med17	ENSMUSG00000031935
Med21	ENSMUSG00000030291
Med23	ENSMUSG00000019984
Med24	ENSMUSG00000017210
Med31	ENSMUSG00000020801
Med6	ENSMUSG00000002679
Mef2a	ENSMUSG00000030557
Mef2b	ENSMUSG00000079033
Mef2d	ENSMUSG00000001419
Meis1	ENSMUSG00000020160
Meis2	ENSMUSG00000027210
Meis3	ENSMUSG00000041420
Meox1	ENSMUSG00000001493
Meox2	ENSMUSG00000036144
Mesp2	ENSMUSG00000030543
Mitf	ENSMUSG00000035158
Mixl1	ENSMUSG00000026497
Mkl2	ENSMUSG00000009569
Mkx	ENSMUSG00000061013
Mll1	ENSMUSG00000002028
Mllt1	ENSMUSG00000024212
Mllt10	ENSMUSG00000026743
Mllt11	ENSMUSG00000053192
Mllt3	ENSMUSG00000028496
Mllt4	ENSMUSG00000068036
Mllt6	ENSMUSG00000038437
Mlx	ENSMUSG00000017801
Mlxip	ENSMUSG00000038342
Mlxipl	ENSMUSG00000005373
Mn1	ENSMUSG00000070576
Mnat1	ENSMUSG00000021103
Mnt	ENSMUSG00000000282
Mnx1	ENSMUSG00000001566
Msc	ENSMUSG00000025930
Msx1	ENSMUSG00000048450
Msx2	ENSMUSG00000021469
Msx3	ENSMUSG00000025469
Mta1	ENSMUSG00000021144
Mta2	ENSMUSG00000071646
Mtf1	ENSMUSG00000028890
Mtf2	ENSMUSG00000029267
Mxd1	ENSMUSG00000001156
Mxd3	ENSMUSG00000021485
Mxd4	ENSMUSG00000037235
Mxi1	ENSMUSG00000025025
Myb	ENSMUSG00000019982
Mybbp1a	ENSMUSG00000040463
Mybl1	ENSMUSG00000025912
Mybl2	ENSMUSG00000017861
Myc	ENSMUSG00000022346
Mycbp	ENSMUSG00000028647
Mycl1	ENSMUSG00000028654
Mycn	ENSMUSG00000037169
Myef2	ENSMUSG00000027201
Myf5	ENSMUSG00000000435
Myf6	ENSMUSG00000035923
Myod1	ENSMUSG00000009471
Myog	ENSMUSG00000026459
Myst3	ENSMUSG00000031540
Myt1	ENSMUSG00000010505
Myt1l	ENSMUSG00000061911
Mzf1	ENSMUSG00000030380
Nab2	ENSMUSG00000025402
Nanog	ENSMUSG00000012396
Ncoa1	ENSMUSG00000020647
Ncoa2	ENSMUSG00000005886
Ncoa3	ENSMUSG00000027678
Ncoa4	ENSMUSG00000056234
Ncoa5	ENSMUSG00000039804
Ncoa6	ENSMUSG00000038369
Ncoa7	ENSMUSG00000039697
Ncor1	ENSMUSG00000018501
Ncor2	ENSMUSG00000029478
Neurod1	ENSMUSG00000034701
Neurod2	ENSMUSG00000038255
Neurod4	ENSMUSG00000048015
Neurod6	ENSMUSG00000037984
Neurog1	ENSMUSG00000048904
Neurog2	ENSMUSG00000027967
Neurog3	ENSMUSG00000044312
Nfat5	ENSMUSG00000003847
Nfatc1	ENSMUSG00000033016
Nfatc2	ENSMUSG00000027544
Nfatc3	ENSMUSG00000031902
Nfatc4	ENSMUSG00000023411
Nfe2	ENSMUSG00000058794
Nfe2l1	ENSMUSG00000038615
Nfe2l2	ENSMUSG00000015839
Nfe2l3	ENSMUSG00000029832
Nfia	ENSMUSG00000028565
Nfic	ENSMUSG00000055053
Nfil3	ENSMUSG00000056749
Nfix	ENSMUSG00000001911
Nfkb1	ENSMUSG00000028163
Nfkb2	ENSMUSG00000025225
Nfkbia	ENSMUSG00000021025
Nfkbiz	ENSMUSG00000035356
Nfx1	ENSMUSG00000028423
Nfxl1	ENSMUSG00000072889
Nfya	ENSMUSG00000023994
Nfyb	ENSMUSG00000020248
Nfyc	ENSMUSG00000032897
Nhlh1	ENSMUSG00000051251
Nhlh2	ENSMUSG00000048540
Nkx1-2	ENSMUSG00000048528
Nkx2-1	ENSMUSG00000001496
Nkx2-3	ENSMUSG00000044220
Nkx2-5	ENSMUSG00000015579
Nkx2-6	ENSMUSG00000044186
Nkx2-9	ENSMUSG00000058669
Nkx3-1	ENSMUSG00000022061
Nkx3-2	ENSMUSG00000049691
Nkx6-1	ENSMUSG00000035187
Nkx6-2	ENSMUSG00000041309
Nobox	ENSMUSG00000029736
Nop2	ENSMUSG00000038279
Notch1	ENSMUSG00000026923
Notch2	ENSMUSG00000027878
Notch3	ENSMUSG00000038146
Noto	ENSMUSG00000068302
Npas1	ENSMUSG00000001988
Npas2	ENSMUSG00000026077
Npas3	ENSMUSG00000021010
Npas4	ENSMUSG00000045903
Npm1	ENSMUSG00000057113
Nr0b1	ENSMUSG00000025056
Nr1d1	ENSMUSG00000020889
Nr1d2	ENSMUSG00000021775
Nr1h2	ENSMUSG00000060601
Nr1h3	ENSMUSG00000002108
Nr1h4	ENSMUSG00000047638
Nr1h5	ENSMUSG00000048938
Nr1i2	ENSMUSG00000022809
Nr1i3	ENSMUSG00000005677
Nr2c1	ENSMUSG00000005897
Nr2c2	ENSMUSG00000005893
Nr2e1	ENSMUSG00000019803
Nr2e3	ENSMUSG00000032292
Nr2f1	ENSMUSG00000069171
Nr2f2	ENSMUSG00000030551
Nr2f6	ENSMUSG00000002393
Nr3c1	ENSMUSG00000024431
Nr3c2	ENSMUSG00000031618
Nr4a1	ENSMUSG00000023034
Nr4a2	ENSMUSG00000026826
Nr4a3	ENSMUSG00000028341
Nr5a1	ENSMUSG00000026751
Nr5a2	ENSMUSG00000026398
Nr6a1	ENSMUSG00000063972
Nrf1	ENSMUSG00000058440
Nrg1	ENSMUSG00000062991
Nrip1	ENSMUSG00000048490
Nrip3	ENSMUSG00000034825
Nrl	ENSMUSG00000040632
Nsd1	ENSMUSG00000021488
Nufip1	ENSMUSG00000022009
Nup98	ENSMUSG00000063550
Obox1	ENSMUSG00000054310
Obox2	ENSMUSG00000074369
Obox3	ENSMUSG00000066772
Obox5	ENSMUSG00000074366
Obox6	ENSMUSG00000041583
Olig1	ENSMUSG00000046160
Olig2	ENSMUSG00000039830
Olig3	ENSMUSG00000045591
Onecut1	ENSMUSG00000043013
Onecut2	ENSMUSG00000045991
Onecut3	ENSMUSG00000045518
Otx2	ENSMUSG00000021848
Ovol1	ENSMUSG00000024922
Ovol2	ENSMUSG00000037279
Pabpn1	ENSMUSG00000022194
Parp1	ENSMUSG00000026496
Parp12	ENSMUSG00000038507
Parp4	ENSMUSG00000054509
Patz1	ENSMUSG00000020453
Pax1	ENSMUSG00000037034
Pax2	ENSMUSG00000004231
Pax3	ENSMUSG00000004872
Pax4	ENSMUSG00000029706
Pax5	ENSMUSG00000014030
Pax6	ENSMUSG00000027168
Pax7	ENSMUSG00000028736
Pax8	ENSMUSG00000026976
Pax9	ENSMUSG00000001497
Paxip1	ENSMUSG00000002221
Pbrm1	ENSMUSG00000042323
Pbx1	ENSMUSG00000052534
Pbx2	ENSMUSG00000034673
Pbx3	ENSMUSG00000038718
Pbx4	ENSMUSG00000031860
Pcbd1	ENSMUSG00000020098
Pcbp1	ENSMUSG00000051695
Pcbp2	ENSMUSG00000056851
Pcbp3	ENSMUSG00000001120
Pcgf2	ENSMUSG00000018537
Pcgf6	ENSMUSG00000025050
Pdcd7	ENSMUSG00000041837
Pdx1	ENSMUSG00000029644
Per1	ENSMUSG00000020893
Per2	ENSMUSG00000055866
Per3	ENSMUSG00000028957
Pgr	ENSMUSG00000031870
Pgs1	ENSMUSG00000017715
Phb2	ENSMUSG00000004264
Phf1	ENSMUSG00000024193
Phf17	ENSMUSG00000025764
Phf20	ENSMUSG00000038116
Phf21a	ENSMUSG00000058318
Phox2a	ENSMUSG00000007946
Phox2b	ENSMUSG00000012520
Pias1	ENSMUSG00000032405
Pias2	ENSMUSG00000025423
Pias3	ENSMUSG00000028101
Pias4	ENSMUSG00000004934
Pin1	ENSMUSG00000032171
Pitx1	ENSMUSG00000021506
Pitx2	ENSMUSG00000028023
Pitx3	ENSMUSG00000025229
Pknox1	ENSMUSG00000006705
Pknox2	ENSMUSG00000035934
Plag1	ENSMUSG00000003282
Plagl1	ENSMUSG00000019817
Plagl2	ENSMUSG00000051413
Pml	ENSMUSG00000036986
Polr1b	ENSMUSG00000027395
Polr2a	ENSMUSG00000005198
Polr2b	ENSMUSG00000029250
Polr2j	ENSMUSG00000039771
Polr2k	ENSMUSG00000045996
Pou1f1	ENSMUSG00000004842
Pou2af1	ENSMUSG00000032053
Pou2f1	ENSMUSG00000026565
Pou2f2	ENSMUSG00000008496
Pou2f3	ENSMUSG00000032015
Pou3f1	ENSMUSG00000090125
Pou3f2	ENSMUSG00000095139
Pou3f3	ENSMUSG00000045515
Pou3f4	ENSMUSG00000056854
Pou4f1	ENSMUSG00000048349
Pou4f2	ENSMUSG00000031688
Pou4f3	ENSMUSG00000024497
Pou5f1	ENSMUSG00000024406
Pou6f1	ENSMUSG00000009739
Pou6f2	ENSMUSG00000009734
Ppara	ENSMUSG00000022383
Ppard	ENSMUSG00000002250
Pparg	ENSMUSG00000000440
Ppargc1b	ENSMUSG00000033871
Pqbp1	ENSMUSG00000031157
Prdm1	ENSMUSG00000038151
Preb	ENSMUSG00000045302
Prop1	ENSMUSG00000044542
Prox1	ENSMUSG00000010175
Prox2	ENSMUSG00000042320
Prrx1	ENSMUSG00000026586
Prrx2	ENSMUSG00000039476
Prrxl1	ENSMUSG00000041730
Psmc5	ENSMUSG00000020708
Ptch1	ENSMUSG00000021466
Ptf1a	ENSMUSG00000026735
Pura	ENSMUSG00000043991
Purb	ENSMUSG00000094483
Rara	ENSMUSG00000037992
Rarb	ENSMUSG00000017491
Rarg	ENSMUSG00000001288
Rax	ENSMUSG00000024518
Rb1	ENSMUSG00000022105
Rbak	ENSMUSG00000061898
Rbbp7	ENSMUSG00000031353
Rbl1	ENSMUSG00000027641
Rbl2	ENSMUSG00000031666
Rbpj	ENSMUSG00000039191
Rbpjl	ENSMUSG00000017007
Rcor2	ENSMUSG00000024968
Rel	ENSMUSG00000020275
Rela	ENSMUSG00000024927
Relb	ENSMUSG00000002983
Rere	ENSMUSG00000039852
Rest	ENSMUSG00000029249
Rfx1	ENSMUSG00000031706
Rfx2	ENSMUSG00000024206
Rfx4	ENSMUSG00000020037
Rfx5	ENSMUSG00000005774
Rfxank	ENSMUSG00000036120
Rfxap	ENSMUSG00000036615
Rhox1	ENSMUSG00000071773
Rhox10	ENSMUSG00000053909
Rhox11	ENSMUSG00000051038
Rhox12	ENSMUSG00000071766
Rhox13	ENSMUSG00000050197
Rhox2a	ENSMUSG00000051827
Rhox2b	ENSMUSG00000079638
Rhox2c	ENSMUSG00000079637
Rhox2d	ENSMUSG00000095698
Rhox2e	ENSMUSG00000096788
Rhox2f	ENSMUSG00000095741
Rhox2g	ENSMUSG00000079629
Rhox2h	ENSMUSG00000079627
Rhox3a	ENSMUSG00000059626
Rhox3e	ENSMUSG00000071772
Rhox3f	ENSMUSG00000095510
Rhox3h	ENSMUSG00000071769
Rhox4a	ENSMUSG00000079639
Rhox4b	ENSMUSG00000071771
Rhox4c	ENSMUSG00000079635
Rhox4d	ENSMUSG00000079633
Rhox4e	ENSMUSG00000071770
Rhox4f	ENSMUSG00000079630
Rhox4g	ENSMUSG00000079628
Rhox5	ENSMUSG00000095180
Rhox6	ENSMUSG00000006200
Rhox7	ENSMUSG00000071767
Rhox8	ENSMUSG00000064137
Rhox9	ENSMUSG00000068048
Ring1	ENSMUSG00000024325
Rnf14	ENSMUSG00000060450
Rnf2	ENSMUSG00000026484
Rnf25	ENSMUSG00000026171
Rnf4	ENSMUSG00000029110
Rora	ENSMUSG00000032238
Rorb	ENSMUSG00000036192
Rorc	ENSMUSG00000028150
Rpl7	ENSMUSG00000043716
Rpl7a	ENSMUSG00000062647
Rreb1	ENSMUSG00000039087
Rrn3	ENSMUSG00000022682
Rsl1	ENSMUSG00000058900
Runx1	ENSMUSG00000022952
Runx1t1	ENSMUSG00000006586
Runx2	ENSMUSG00000039153
Runx3	ENSMUSG00000070691
Rxra	ENSMUSG00000015846
Rxrb	ENSMUSG00000039656
Rxrg	ENSMUSG00000015843
Rybp	ENSMUSG00000072872
Safb	ENSMUSG00000071054
Safb2	ENSMUSG00000042625
Sall1	ENSMUSG00000031665
Sall2	ENSMUSG00000049532
Sall3	ENSMUSG00000024565
Sall4	ENSMUSG00000027547
Satb1	ENSMUSG00000023927
Satb2	ENSMUSG00000038331
Scmh1	ENSMUSG00000000085
Scml2	ENSMUSG00000000037
Scrt1	ENSMUSG00000048385
Scrt2	ENSMUSG00000060257
Scx	ENSMUSG00000034161
Sebox	ENSMUSG00000001103
Sertad1	ENSMUSG00000008384
Sertad2	ENSMUSG00000049800
Setdb1	ENSMUSG00000015697
Setdb2	ENSMUSG00000071350
Sfpi1	ENSMUSG00000002111
Shox2	ENSMUSG00000027833
Sim2	ENSMUSG00000062713
Sin3a	ENSMUSG00000042557
Sin3b	ENSMUSG00000031622
Sirt2	ENSMUSG00000015149
Sirt3	ENSMUSG00000025486
Six1	ENSMUSG00000051367
Six2	ENSMUSG00000024134
Six3	ENSMUSG00000038805
Six4	ENSMUSG00000034460
Six5	ENSMUSG00000040841
Six6	ENSMUSG00000021099
Ski	ENSMUSG00000029050
Skil	ENSMUSG00000027660
Smad3	ENSMUSG00000032402
Smad5	ENSMUSG00000021540
Smad7	ENSMUSG00000025880
Smad9	ENSMUSG00000027796
Smarca1	ENSMUSG00000031099
Smarca2	ENSMUSG00000024921
Smarca4	ENSMUSG00000032187
Smarca5	ENSMUSG00000031715
Smarcal1	ENSMUSG00000039354
Smarcb1	ENSMUSG00000000902
Smarcc1	ENSMUSG00000032481
Smarcd1	ENSMUSG00000023018
Smarcd2	ENSMUSG00000078619
Smarcd3	ENSMUSG00000028949
Smarce1	ENSMUSG00000037935
Smyd1	ENSMUSG00000055027
Smyd3	ENSMUSG00000055067
Snai1	ENSMUSG00000042821
Snai2	ENSMUSG00000022676
Snai3	ENSMUSG00000006587
Snapc4	ENSMUSG00000036281
Snrpc	ENSMUSG00000024217
Snurf	ENSMUSG00000095746
Snw1	ENSMUSG00000021039
Sohlh1	ENSMUSG00000059625
Son	ENSMUSG00000022961
Sox1	ENSMUSG00000096014
Sox10	ENSMUSG00000033006
Sox11	ENSMUSG00000063632
Sox13	ENSMUSG00000070643
Sox14	ENSMUSG00000053747
Sox15	ENSMUSG00000041287
Sox17	ENSMUSG00000025902
Sox18	ENSMUSG00000046470
Sox2	ENSMUSG00000074637
Sox21	ENSMUSG00000061517
Sox3	ENSMUSG00000045179
Sox4	ENSMUSG00000076431
Sox5	ENSMUSG00000041540
Sox6	ENSMUSG00000051910
Sox7	ENSMUSG00000063060
Sox8	ENSMUSG00000024176
Sox9	ENSMUSG00000000567
Sp1	ENSMUSG00000001280
Sp100	ENSMUSG00000026222
Sp110	ENSMUSG00000070034
Sp2	ENSMUSG00000018678
Sp3	ENSMUSG00000027109
Sp4	ENSMUSG00000025323
Sp5	ENSMUSG00000075304
Sp6	ENSMUSG00000038560
Sp7	ENSMUSG00000060284
Sp8	ENSMUSG00000048562
Sp9	ENSMUSG00000068859
Spdef	ENSMUSG00000024215
Spen	ENSMUSG00000040761
Spib	ENSMUSG00000008193
Spic	ENSMUSG00000004359
Spz1	ENSMUSG00000046957
Sra1	ENSMUSG00000006050
Srebf1	ENSMUSG00000020538
Srebf2	ENSMUSG00000022463
Srf	ENSMUSG00000015605
Sry	ENSMUSG00000069036
Ssrp1	ENSMUSG00000027067
Ssxb1	ENSMUSG00000079705
Ssxb2	ENSMUSG00000023165
Stat1	ENSMUSG00000026104
Stat2	ENSMUSG00000040033
Stat3	ENSMUSG00000004040
Stat4	ENSMUSG00000062939
Stat5a	ENSMUSG00000004043
Stat5b	ENSMUSG00000020919
Stat6	ENSMUSG00000002147
Strn	ENSMUSG00000024077
Sub1	ENSMUSG00000022205
Supt16h	ENSMUSG00000035726
Supt4h1	ENSMUSG00000020485
Supt5h	ENSMUSG00000003435
Suv39h1	ENSMUSG00000039231
Suv39h2	ENSMUSG00000026646
Suz12	ENSMUSG00000017548
T	ENSMUSG00000062327
Tada3	ENSMUSG00000048930
Taf1	ENSMUSG00000031314
Taf10	ENSMUSG00000043866
Taf11	ENSMUSG00000024218
Taf12	ENSMUSG00000028899
Taf1c	ENSMUSG00000031832
Taf2	ENSMUSG00000037343
Taf3	ENSMUSG00000025782
Taf4b	ENSMUSG00000054321
Taf6	ENSMUSG00000036980
Taf6l	ENSMUSG00000003680
Taf7	ENSMUSG00000051316
Taf7l	ENSMUSG00000009596
Taf8	ENSMUSG00000023980
Taf9	ENSMUSG00000078941
Taf9	ENSMUSG00000052293
Tal1	ENSMUSG00000028717
Tal2	ENSMUSG00000028417
Tbl1x	ENSMUSG00000025246
Tbpl1	ENSMUSG00000071359
Tbr1	ENSMUSG00000035033
Tbx1	ENSMUSG00000009097
Tbx15	ENSMUSG00000027868
Tbx18	ENSMUSG00000032419
Tbx19	ENSMUSG00000026572
Tbx2	ENSMUSG00000000093
Tbx20	ENSMUSG00000031965
Tbx21	ENSMUSG00000001444
Tbx22	ENSMUSG00000031241
Tbx3	ENSMUSG00000018604
Tbx4	ENSMUSG00000000094
Tbx5	ENSMUSG00000018263
Tbx6	ENSMUSG00000030699
Tcea2	ENSMUSG00000059540
Tcf12	ENSMUSG00000032228
Tcf15	ENSMUSG00000068079
Tcf20	ENSMUSG00000041852
Tcf21	ENSMUSG00000045680
Tcf23	ENSMUSG00000006642
Tcf3	ENSMUSG00000020167
Tcf4	ENSMUSG00000053477
Tcf7	ENSMUSG00000000782
Tcf7l1	ENSMUSG00000055799
Tcf7l2	ENSMUSG00000024985
Tcfl5	ENSMUSG00000038932
Tdg	ENSMUSG00000034674
Tead1	ENSMUSG00000055320
Tead2	ENSMUSG00000030796
Tead3	ENSMUSG00000002249
Tead4	ENSMUSG00000030353
Tef	ENSMUSG00000022389
Tfam	ENSMUSG00000003923
Tfdp1	ENSMUSG00000038482
Tfdp2	ENSMUSG00000032411
Tgfb1i1	ENSMUSG00000030782
Tgif1	ENSMUSG00000047407
Tgif2	ENSMUSG00000062175
Tgif2lx1	ENSMUSG00000061283
Tgif2lx2	ENSMUSG00000063242
Tgs1	ENSMUSG00000028233
Thra	ENSMUSG00000058756
Thrap3	ENSMUSG00000043962
Thrb	ENSMUSG00000021779
Tle1	ENSMUSG00000008305
Tle2	ENSMUSG00000034771
Tle3	ENSMUSG00000032280
Tle4	ENSMUSG00000024642
Tle6	ENSMUSG00000034758
Tlx1	ENSMUSG00000025215
Tlx2	ENSMUSG00000068327
Tlx3	ENSMUSG00000040610
Tmf1	ENSMUSG00000030059
Tnfaip3	ENSMUSG00000019850
Topors	ENSMUSG00000036822
Tox	ENSMUSG00000041272
Traf4	ENSMUSG00000017386
Trerf1	ENSMUSG00000064043
Trib3	ENSMUSG00000032715
Trim24	ENSMUSG00000029833
Trim28	ENSMUSG00000005566
Trim30a	ENSMUSG00000030921
Trim33	ENSMUSG00000033014
Trip11	ENSMUSG00000021188
Trp53	ENSMUSG00000059552
Trp63	ENSMUSG00000022510
Trp73	ENSMUSG00000029026
Trps1	ENSMUSG00000038679
Trrap	ENSMUSG00000045482
Tsc2	ENSMUSG00000002496
Tsc22d1	ENSMUSG00000022010
Tshz1	ENSMUSG00000046982
Tshz2	ENSMUSG00000047907
Tshz3	ENSMUSG00000021217
Tsn	ENSMUSG00000026374
Ttf1	ENSMUSG00000026803
Twist1	ENSMUSG00000035799
Twist2	ENSMUSG00000007805
Txk	ENSMUSG00000054892
Uaca	ENSMUSG00000034485
Ubp1	ENSMUSG00000009741
Ubtf	ENSMUSG00000020923
Uncx	ENSMUSG00000029546
Usf1	ENSMUSG00000026641
Usf2	ENSMUSG00000058239
Utf1	ENSMUSG00000047751
Vav1	ENSMUSG00000034116
Vax1	ENSMUSG00000006270
Vax2	ENSMUSG00000034777
Vdr	ENSMUSG00000022479
Vezf1	ENSMUSG00000018377
Vgll2	ENSMUSG00000049641
Vhl	ENSMUSG00000033933
Vsx1	ENSMUSG00000033080
Vsx2	ENSMUSG00000021239
Wiz	ENSMUSG00000024050
Wt1	ENSMUSG00000016458
Wwox	ENSMUSG00000004637
Wwtr1	ENSMUSG00000027803
Xbp1	ENSMUSG00000020484
Ybx1	ENSMUSG00000028639
Yy1	ENSMUSG00000021264
Zbed4	ENSMUSG00000034333
Zbtb1	ENSMUSG00000033454
Zbtb10	ENSMUSG00000069114
Zbtb12	ENSMUSG00000049823
Zbtb16	ENSMUSG00000066687
Zbtb17	ENSMUSG00000006215
Zbtb2	ENSMUSG00000075327
Zbtb20	ENSMUSG00000022708
Zbtb20	ENSMUSG00000036279
Zbtb22	ENSMUSG00000051390
Zbtb24	ENSMUSG00000019826
Zbtb25	ENSMUSG00000056459
Zbtb26	ENSMUSG00000050714
Zbtb3	ENSMUSG00000071661
Zbtb32	ENSMUSG00000006310
Zbtb33	ENSMUSG00000048047
Zbtb34	ENSMUSG00000068966
Zbtb37	ENSMUSG00000043467
Zbtb38	ENSMUSG00000040433
Zbtb39	ENSMUSG00000044617
Zbtb4	ENSMUSG00000018750
Zbtb40	ENSMUSG00000060862
Zbtb41	ENSMUSG00000033964
Zbtb42	ENSMUSG00000037638
Zbtb43	ENSMUSG00000026788
Zbtb44	ENSMUSG00000047412
Zbtb45	ENSMUSG00000049600
Zbtb46	ENSMUSG00000027583
Zbtb48	ENSMUSG00000028952
Zbtb49	ENSMUSG00000029127
Zbtb5	ENSMUSG00000049657
Zbtb6	ENSMUSG00000066798
Zbtb7a	ENSMUSG00000035011
Zbtb7b	ENSMUSG00000028042
Zbtb7c	ENSMUSG00000044646
Zbtb8a	ENSMUSG00000028807
Zbtb8b	ENSMUSG00000048485
Zbtb9	ENSMUSG00000079605
Zc3h8	ENSMUSG00000027387
Zcchc4	ENSMUSG00000029179
Zeb1	ENSMUSG00000024238
Zeb2	ENSMUSG00000026872
Zfand5	ENSMUSG00000024750
Zfand6	ENSMUSG00000030629
Zfat	ENSMUSG00000022335
Zfhx2	ENSMUSG00000040721
Zfhx3	ENSMUSG00000038872
Zfhx4	ENSMUSG00000025255
Zfp1	ENSMUSG00000055835
Zfp101	ENSMUSG00000055240
Zfp105	ENSMUSG00000057895
Zfp106	ENSMUSG00000027288
Zfp108	ENSMUSG00000030486
Zfp109	ENSMUSG00000074283
Zfp11	ENSMUSG00000051034
Zfp110	ENSMUSG00000058638
Zfp111	ENSMUSG00000087598
Zfp112	ENSMUSG00000052675
Zfp113	ENSMUSG00000037007
Zfp114	ENSMUSG00000068962
Zfp12	ENSMUSG00000029587
Zfp120	ENSMUSG00000068134
Zfp128	ENSMUSG00000060397
Zfp13	ENSMUSG00000062012
Zfp131	ENSMUSG00000094870
Zfp14	ENSMUSG00000053985
Zfp142	ENSMUSG00000026135
Zfp143	ENSMUSG00000061079
Zfp146	ENSMUSG00000037029
Zfp148	ENSMUSG00000022811
Zfp157	ENSMUSG00000036898
Zfp160	ENSMUSG00000067942
Zfp161	ENSMUSG00000049672
Zfp167	ENSMUSG00000063488
Zfp169	ENSMUSG00000050954
Zfp174	ENSMUSG00000054939
Zfp180	ENSMUSG00000057101
Zfp182	ENSMUSG00000054737
Zfp184	ENSMUSG00000006720
Zfp187	ENSMUSG00000022228
Zfp189	ENSMUSG00000039634
Zfp191	ENSMUSG00000051469
Zfp192	ENSMUSG00000063894
Zfp2	ENSMUSG00000049321
Zfp202	ENSMUSG00000025602
Zfp207	ENSMUSG00000017421
Zfp212	ENSMUSG00000052763
Zfp213	ENSMUSG00000071256
Zfp217	ENSMUSG00000052056
Zfp219	ENSMUSG00000049295
Zfp229	ENSMUSG00000061544
Zfp235	ENSMUSG00000047603
Zfp236	ENSMUSG00000041258
Zfp238	ENSMUSG00000063659
Zfp239	ENSMUSG00000042097
Zfp248	ENSMUSG00000030145
Zfp251	ENSMUSG00000022526
Zfp26	ENSMUSG00000063108
Zfp260	ENSMUSG00000049421
Zfp263	ENSMUSG00000022529
Zfp27	ENSMUSG00000062040
Zfp273	ENSMUSG00000030446
Zfp275	ENSMUSG00000031365
Zfp276	ENSMUSG00000001065
Zfp277	ENSMUSG00000055917
Zfp28	ENSMUSG00000062861
Zfp281	ENSMUSG00000041483
Zfp282	ENSMUSG00000025821
Zfp286	ENSMUSG00000047342
Zfp287	ENSMUSG00000005267
Zfp292	ENSMUSG00000039967
Zfp295	ENSMUSG00000046962
Zfp296	ENSMUSG00000011267
Zfp3	ENSMUSG00000043602
Zfp30	ENSMUSG00000047473
Zfp300	ENSMUSG00000031079
Zfp316	ENSMUSG00000046658
Zfp317	ENSMUSG00000057551
Zfp319	ENSMUSG00000074140
Zfp319	ENSMUSG00000046556
Zfp322a	ENSMUSG00000046351
Zfp324	ENSMUSG00000004500
Zfp326	ENSMUSG00000029290
Zfp329	ENSMUSG00000057894
Zfp334	ENSMUSG00000017667
Zfp335	ENSMUSG00000039834
Zfp341	ENSMUSG00000059842
Zfp345	ENSMUSG00000074731
Zfp35	ENSMUSG00000063281
Zfp352	ENSMUSG00000070902
Zfp354a	ENSMUSG00000020364
Zfp354b	ENSMUSG00000020335
Zfp354c	ENSMUSG00000044807
Zfp358	ENSMUSG00000047264
Zfp36	ENSMUSG00000044786
Zfp362	ENSMUSG00000028799
Zfp365	ENSMUSG00000037855
Zfp366	ENSMUSG00000050919
Zfp367	ENSMUSG00000044934
Zfp369	ENSMUSG00000021514
Zfp37	ENSMUSG00000028389
Zfp382	ENSMUSG00000074220
Zfp420	ENSMUSG00000058402
Zfp384	ENSMUSG00000038346
Zfp386	ENSMUSG00000042063
Zfp39	ENSMUSG00000037001
Zfp397	ENSMUSG00000024276
Zfp398	ENSMUSG00000062519
Zfp40	ENSMUSG00000002617
Zfp407	ENSMUSG00000048410
Zfp408	ENSMUSG00000075040
Zfp41	ENSMUSG00000047003
Zfp410	ENSMUSG00000042472
Zfp418	ENSMUSG00000034538
Zfp42	ENSMUSG00000051176
Zfp422	ENSMUSG00000059878
Zfp423	ENSMUSG00000045333
Zfp426	ENSMUSG00000059475
Zfp429	ENSMUSG00000078994
Zfp438	ENSMUSG00000050945
Zfp442	ENSMUSG00000068130
Zfp444	ENSMUSG00000044876
Zfp445	ENSMUSG00000047036
Zfp446	ENSMUSG00000033961
Zfp449	ENSMUSG00000073176
Zfp451	ENSMUSG00000042197
Zfp454	ENSMUSG00000048728
Zfp455	ENSMUSG00000051037
Zfp456	ENSMUSG00000078995
Zfp457	ENSMUSG00000055341
Zfp458	ENSMUSG00000055480
Zfp459	ENSMUSG00000055560
Zfp46	ENSMUSG00000051351
Zfp462	ENSMUSG00000060206
Zfp467	ENSMUSG00000068551
Zfp472	ENSMUSG00000053600
Zfp473	ENSMUSG00000048012
Zfp488	ENSMUSG00000044519
Zfp498	ENSMUSG00000070420
Zfp503	ENSMUSG00000039081
Zfp507	ENSMUSG00000044452
Zfp51	ENSMUSG00000023892
Zfp512	ENSMUSG00000062761
Zfp513	ENSMUSG00000043059
Zfp516	ENSMUSG00000058881
Zfp518b	ENSMUSG00000046572
Zfp52	ENSMUSG00000051341
Zfp521	ENSMUSG00000024420
Zfp523	ENSMUSG00000024220
Zfp524	ENSMUSG00000051184
Zfp526	ENSMUSG00000046541
Zfp53	ENSMUSG00000057409
Zfp532	ENSMUSG00000042439
Zfp534	ENSMUSG00000062518
Zfp536	ENSMUSG00000043456
Zfp54	ENSMUSG00000023882
Zfp541	ENSMUSG00000078796
Zfp553	ENSMUSG00000045598
Zfp558	ENSMUSG00000074500
Zfp560	ENSMUSG00000045519
Zfp563	ENSMUSG00000067424
Zfp566	ENSMUSG00000078768
Zfp568	ENSMUSG00000074221
Zfp57	ENSMUSG00000036036
Zfp574	ENSMUSG00000045252
Zfp575	ENSMUSG00000066721
Zfp579	ENSMUSG00000051550
Zfp58	ENSMUSG00000071291
Zfp580	ENSMUSG00000055633
Zfp583	ENSMUSG00000030443
Zfp59	ENSMUSG00000078779
Zfp592	ENSMUSG00000005621
Zfp595	ENSMUSG00000057842
Zfp597	ENSMUSG00000039789
Zfp599	ENSMUSG00000062794
Zfp60	ENSMUSG00000037640
Zfp600	ENSMUSG00000066007
Zfp605	ENSMUSG00000023284
Zfp606	ENSMUSG00000030386
Zfp607	ENSMUSG00000020420
Zfp61	ENSMUSG00000050605
Zfp612	ENSMUSG00000044676
Zfp616	ENSMUSG00000069476
Zfp617	ENSMUSG00000066880
Zfp618	ENSMUSG00000028358
Zfp619	ENSMUSG00000068959
Zfp62	ENSMUSG00000046311
Zfp623	ENSMUSG00000050846
Zfp628	ENSMUSG00000074406
Zfp629	ENSMUSG00000045639
Zfp637	ENSMUSG00000059689
Zfp639	ENSMUSG00000027667
Zfp64	ENSMUSG00000027551
Zfp640	ENSMUSG00000074830
Zfp641	ENSMUSG00000022987
Zfp644	ENSMUSG00000049606
Zfp646	ENSMUSG00000049739
Zfp647	ENSMUSG00000054967
Zfp648	ENSMUSG00000066797
Zfp651	ENSMUSG00000013419
Zfp652	ENSMUSG00000075595
Zfp653	ENSMUSG00000038895
Zfp654	ENSMUSG00000047141
Zfp655	ENSMUSG00000007812
Zfp658	ENSMUSG00000056592
Zfp661	ENSMUSG00000034800
Zfp663	ENSMUSG00000056824
Zfp664	ENSMUSG00000079215
Zfp667	ENSMUSG00000054893
Zfp668	ENSMUSG00000049728
Zfp672	ENSMUSG00000049755
Zfp677	ENSMUSG00000062743
Zfp68	ENSMUSG00000058291
Zfp687	ENSMUSG00000019338
Zfp688	ENSMUSG00000045251
Zfp689	ENSMUSG00000048921
Zfp69	ENSMUSG00000064141
Zfp691	ENSMUSG00000045268
Zfp697	ENSMUSG00000050064
Zfp7	ENSMUSG00000033669
Zfp704	ENSMUSG00000040209
Zfp707	ENSMUSG00000034429
Zfp708	ENSMUSG00000058883
Zfp708	ENSMUSG00000074824
Zfp709	ENSMUSG00000056019
Zfp710	ENSMUSG00000048897
Zfp711	ENSMUSG00000025529
Zfp715	ENSMUSG00000012640
Zfp719	ENSMUSG00000030469
Zfp72	ENSMUSG00000069184
Zfp735	ENSMUSG00000060630
Zfp738	ENSMUSG00000048280
Zfp74	ENSMUSG00000059975
Zfp740	ENSMUSG00000046897
Zfp746	ENSMUSG00000057691
Zfp747	ENSMUSG00000054381
Zfp748	ENSMUSG00000095432
Zfp758	ENSMUSG00000044501
Zfp759	ENSMUSG00000057396
Zfp760	ENSMUSG00000067928
Zfp763	ENSMUSG00000067430
Zfp764	ENSMUSG00000045757
Zfp768	ENSMUSG00000047371
Zfp770	ENSMUSG00000040321
Zfp771	ENSMUSG00000054716
Zfp772	ENSMUSG00000066838
Zfp773	ENSMUSG00000063535
Zfp775	ENSMUSG00000007216
Zfp777	ENSMUSG00000071477
Zfp78	ENSMUSG00000055150
Zfp780b	ENSMUSG00000063047
Zfp783	ENSMUSG00000072653
Zfp784	ENSMUSG00000043290
Zfp786	ENSMUSG00000051499
Zfp787	ENSMUSG00000046792
Zfp788	ENSMUSG00000074165
Zfp790	ENSMUSG00000011427
Zfp791	ENSMUSG00000074194
Zfp799	ENSMUSG00000095253
Zfp800	ENSMUSG00000039841
Zfp808	ENSMUSG00000074867
Zfp809	ENSMUSG00000057982
Zfp81	ENSMUSG00000003929
Zfp810	ENSMUSG00000066829
Zfp811	ENSMUSG00000055202
Zfp819	ENSMUSG00000055102
Zfp82	ENSMUSG00000058447
Zfp820	ENSMUSG00000069743
Zfp821	ENSMUSG00000031728
Zfp825	ENSMUSG00000069208
Zfp827	ENSMUSG00000071064
Zfp828	ENSMUSG00000047710
Zfp831	ENSMUSG00000050600
Zfp839	ENSMUSG00000021271
Zfp84	ENSMUSG00000046185
Zfp846	ENSMUSG00000058192
Zfp865	ENSMUSG00000074405
Zfp866	ENSMUSG00000043090
Zfp867	ENSMUSG00000054519
Zfp868	ENSMUSG00000060427
Zfp869	ENSMUSG00000054648
Zfp87	ENSMUSG00000097333
Zfp870	ENSMUSG00000095325
Zfp871	ENSMUSG00000024298
Zfp872	ENSMUSG00000074472
Zfp873	ENSMUSG00000061371
Zfp882	ENSMUSG00000089857
Zfp9	ENSMUSG00000072623
Zfp90	ENSMUSG00000031907
Zfp91	ENSMUSG00000024695
Zfp92	ENSMUSG00000031374
Zfp93	ENSMUSG00000055305
Zfp94	ENSMUSG00000074282
Zfp97	ENSMUSG00000095990
Zfpm1	ENSMUSG00000049577
Zfpm2	ENSMUSG00000022306
Zfx	ENSMUSG00000079509
Zfy1	ENSMUSG00000053211
Zfy2	ENSMUSG00000000103
Zglp1	ENSMUSG00000079681
Zhx1	ENSMUSG00000022361
Zhx2	ENSMUSG00000071757
Zhx3	ENSMUSG00000035877
Zic1	ENSMUSG00000032368
Zic2	ENSMUSG00000061524
Zic3	ENSMUSG00000067860
Zic4	ENSMUSG00000036972
Zic5	ENSMUSG00000041703
Zik1	ENSMUSG00000030393
Zim1	ENSMUSG00000002266
Zkscan1	ENSMUSG00000029729
Zkscan14	ENSMUSG00000029627
Zkscan16	ENSMUSG00000038630
Zkscan17	ENSMUSG00000020472
Zkscan2	ENSMUSG00000030757
Zkscan3	ENSMUSG00000021327
Zkscan4	ENSMUSG00000054931
Zkscan5	ENSMUSG00000055991
Zkscan6	ENSMUSG00000018347
Zmat1	ENSMUSG00000052676
Zmat3	ENSMUSG00000027663
Zmiz1	ENSMUSG00000007817
Zmiz2	ENSMUSG00000041164
Zmym2	ENSMUSG00000021945
Zmynd10	ENSMUSG00000010044
Znf512b	ENSMUSG00000000823
Zscan10	ENSMUSG00000023902
Zscan12	ENSMUSG00000036721
Zscan18	ENSMUSG00000070822
Zscan2	ENSMUSG00000038797
Zscan20	ENSMUSG00000061894
Zscan21	ENSMUSG00000037017
Zscan22	ENSMUSG00000054715
Zscan29	ENSMUSG00000050619
Zscan30	ENSMUSG00000024274
Zscan4c	ENSMUSG00000054272
Zscan5b	ENSMUSG00000058028
Zxdb	ENSMUSG00000073062
Zxdc	ENSMUSG00000034430

## Sheet: Cytokines
Additional file 1. Subtype upregulated genes for each CD4+ subtype and lists of genes likely to encode transcription factors, cytokines and receptors.
List of genes likely to encode cytokines
Gene name	ENSEMBL_ID
Amh	ENSMUSG00000035262			Genes assessed as being likely to be transcription factors if they had more than one of:
Artn	ENSMUSG00000028539			1) Description in IMMPORT as a cytokine
Bdnf	ENSMUSG00000048482			2) GO annotation implying cytokine function
Bmp10	ENSMUSG00000030046			3) Superfamily annotation 50353 (cytokine) or 47266, 57501, 54117, 48340, 52200
Bmp15	ENSMUSG00000023279
Bmp2	ENSMUSG00000027358
Bmp3	ENSMUSG00000029335
Bmp5	ENSMUSG00000032179
Bmp6	ENSMUSG00000039004
Bmp8a	ENSMUSG00000032726
Bmp8b	ENSMUSG00000002384
C3	ENSMUSG00000024164
Ccbp2	ENSMUSG00000044534
Ccl1	ENSMUSG00000020702
Ccl11	ENSMUSG00000020676
Ccl12	ENSMUSG00000035352
Ccl17	ENSMUSG00000031780
Ccl19	ENSMUSG00000071005
Ccl2	ENSMUSG00000035385
Ccl20	ENSMUSG00000026166
Ccl21a	ENSMUSG00000094686
Ccl21b	ENSMUSG00000094065
Ccl21c	ENSMUSG00000094121
Ccl21c	ENSMUSG00000096271
Ccl21c	ENSMUSG00000096873
Ccl21c	ENSMUSG00000095675
Ccl22	ENSMUSG00000031779
Ccl24	ENSMUSG00000004814
Ccl25	ENSMUSG00000023235
Ccl25	ENSMUSG00000055951
Ccl26	ENSMUSG00000070464
Ccl27a	ENSMUSG00000073888
Ccl28	ENSMUSG00000074715
Ccl3	ENSMUSG00000000982
Ccl4	ENSMUSG00000018930
Ccl5	ENSMUSG00000035042
Ccl6	ENSMUSG00000018927
Ccl7	ENSMUSG00000035373
Ccl8	ENSMUSG00000009185
Ccl9	ENSMUSG00000019122
Cga	ENSMUSG00000028298
Cish	ENSMUSG00000032578
Cklf	ENSMUSG00000054400
Clcf1	ENSMUSG00000040663
Cmtm1	ENSMUSG00000031876
Cmtm3	ENSMUSG00000031875
Cmtm4	ENSMUSG00000096188
Cmtm5	ENSMUSG00000040759
Cntf	ENSMUSG00000079415
Csf1	ENSMUSG00000014599
Csf2	ENSMUSG00000018916
Csf3	ENSMUSG00000038067
Ctf1	ENSMUSG00000042340
Cx3cl1	ENSMUSG00000031778
Cxcl1	ENSMUSG00000029380
Cxcl10	ENSMUSG00000034855
Cxcl11	ENSMUSG00000060183
Cxcl12	ENSMUSG00000061353
Cxcl13	ENSMUSG00000023078
Cxcl14	ENSMUSG00000021508
Cxcl15	ENSMUSG00000029375
Cxcl16	ENSMUSG00000018920
Cxcl17	ENSMUSG00000060188
Cxcl2	ENSMUSG00000058427
Cxcl3	ENSMUSG00000029379
Cxcl5	ENSMUSG00000029371
Cxcl9	ENSMUSG00000029417
Cytl1	ENSMUSG00000062329
Dock2	ENSMUSG00000020143
Epo	ENSMUSG00000029711
Fgf1	ENSMUSG00000036585
Fgf10	ENSMUSG00000021732
Fgf11	ENSMUSG00000042826
Fgf12	ENSMUSG00000022523
Fgf13	ENSMUSG00000031137
Fgf14	ENSMUSG00000025551
Fgf16	ENSMUSG00000031230
Fgf17	ENSMUSG00000022101
Fgf18	ENSMUSG00000057967
Fgf2	ENSMUSG00000037225
Fgf20	ENSMUSG00000031603
Fgf21	ENSMUSG00000030827
Fgf22	ENSMUSG00000020327
Fgf23	ENSMUSG00000000182
Fgf3	ENSMUSG00000031074
Fgf4	ENSMUSG00000050917
Fgf5	ENSMUSG00000029337
Fgf6	ENSMUSG00000000183
Fgf7	ENSMUSG00000027208
Fgf8	ENSMUSG00000025219
Fgf9	ENSMUSG00000021974
Figf	ENSMUSG00000031380
Fshb	ENSMUSG00000027120
Gdf1	ENSMUSG00000055694
Gdf10	ENSMUSG00000021943
Gdf11	ENSMUSG00000025352
Gdf15	ENSMUSG00000038508
Gdf2	ENSMUSG00000072625
Gdf3	ENSMUSG00000030117
Gdf5	ENSMUSG00000038259
Gdf6	ENSMUSG00000051279
Gdf7	ENSMUSG00000037660
Gdf9	ENSMUSG00000018238
Gdnf	ENSMUSG00000022144
Gh	ENSMUSG00000020713
Gpha2	ENSMUSG00000024784
Gphb5	ENSMUSG00000048982
Ifna1	ENSMUSG00000095498
Ifna11	ENSMUSG00000070906
Ifna12	ENSMUSG00000073811
Ifna13	ENSMUSG00000063376
Ifna14	ENSMUSG00000095896
Ifna2	ENSMUSG00000078354
Ifna4	ENSMUSG00000070904
Ifna5	ENSMUSG00000096682
Ifna6	ENSMUSG00000096059
Ifna7	ENSMUSG00000070907
Ifna9	ENSMUSG00000095270
Ifnab	ENSMUSG00000078353
Ifnb1	ENSMUSG00000048806
Ifne	ENSMUSG00000045364
Ifng	ENSMUSG00000055170
Ifnk	ENSMUSG00000042993
Ifnz	ENSMUSG00000096854
Il10	ENSMUSG00000016529
Il11	ENSMUSG00000004371
Il12a	ENSMUSG00000027776
Il12b	ENSMUSG00000004296
Il13	ENSMUSG00000020383
Il15	ENSMUSG00000031712
Il16	ENSMUSG00000001741
Il17a	ENSMUSG00000025929
Il17b	ENSMUSG00000024578
Il17c	ENSMUSG00000046108
Il17d	ENSMUSG00000050222
Il17f	ENSMUSG00000041872
Il18	ENSMUSG00000039217
Il19	ENSMUSG00000016524
Il1a	ENSMUSG00000027399
Il1b	ENSMUSG00000027398
Il1f10	ENSMUSG00000046845
Il1f5	ENSMUSG00000026983
Il1f6	ENSMUSG00000026984
Il1f8	ENSMUSG00000026985
Il1f9	ENSMUSG00000044103
Il1rn	ENSMUSG00000026981
Il2	ENSMUSG00000027720
Il20	ENSMUSG00000026416
Il21	ENSMUSG00000027718
Il22	ENSMUSG00000074695
Il23a	ENSMUSG00000025383
Il24	ENSMUSG00000026420
Il25	ENSMUSG00000040770
Il27	ENSMUSG00000044701
Il28a	ENSMUSG00000059128
Il28b	ENSMUSG00000060747
Il3	ENSMUSG00000018914
Il31	ENSMUSG00000029437
Il33	ENSMUSG00000024810
Il34	ENSMUSG00000031750
Il4	ENSMUSG00000000869
Il5	ENSMUSG00000036117
Il6	ENSMUSG00000025746
Il6st	ENSMUSG00000021756
Il7	ENSMUSG00000040329
Il9	ENSMUSG00000021538
Inha	ENSMUSG00000032968
Inhba	ENSMUSG00000041324
Inhbb	ENSMUSG00000037035
Inhbc	ENSMUSG00000025405
Inhbe	ENSMUSG00000047492
Kitl	ENSMUSG00000019966
Lefty1	ENSMUSG00000038793
Lefty2	ENSMUSG00000066652
Lep	ENSMUSG00000059201
Lhb	ENSMUSG00000038194
Lif	ENSMUSG00000034394
Mstn	ENSMUSG00000026100
Ngf	ENSMUSG00000027859
Nodal	ENSMUSG00000037171
Nrtn	ENSMUSG00000039481
Ntf3	ENSMUSG00000049107
Ntf5	ENSMUSG00000074121
Osm	ENSMUSG00000058755
Pdgfa	ENSMUSG00000025856
Pdgfb	ENSMUSG00000000489
Pdgfc	ENSMUSG00000028019
Pdgfd	ENSMUSG00000032006
Pf4	ENSMUSG00000029373
Pgf	ENSMUSG00000004791
Pomc	ENSMUSG00000020660
Ppbp	ENSMUSG00000029372
Prl	ENSMUSG00000021342
Pspn	ENSMUSG00000002664
Socs1	ENSMUSG00000038037
Socs2	ENSMUSG00000020027
Socs3	ENSMUSG00000053113
Socs4	ENSMUSG00000048379
Socs5	ENSMUSG00000037104
Socs6	ENSMUSG00000056153
Socs7	ENSMUSG00000038485
Tgfb1	ENSMUSG00000002603
Tgfb2	ENSMUSG00000039239
Tgfb3	ENSMUSG00000021253
Thpo	ENSMUSG00000022847
Tnf	ENSMUSG00000024401
Tnfsf10	ENSMUSG00000039304
Tnfsf11	ENSMUSG00000022015
Tnfsf12	ENSMUSG00000097328
Tnfsf13	ENSMUSG00000089669
Tnfsf13b	ENSMUSG00000031497
Tnfsf14	ENSMUSG00000005824
Tnfsf15	ENSMUSG00000050395
Tnfsf18	ENSMUSG00000066755
Tnfsf4	ENSMUSG00000026700
Tnfsf8	ENSMUSG00000028362
Tnfsf9	ENSMUSG00000035678
Tshb	ENSMUSG00000027857
Vegfa	ENSMUSG00000023951
Vegfb	ENSMUSG00000024962
Vegfc	ENSMUSG00000031520
Xcl1	ENSMUSG00000026573

## Sheet: Receptors
Additional file 1. Subtype upregulated genes for each CD4+ subtype and lists of genes likely to encode transcription factors, cytokines and receptors.
List of genes likely to encode transmembrane receptors
Gene name	ENSEMBL_ID
Bcap31	ENSMUSG00000002015			Genes assessed as being likely to be transcription factors if they had the following:
C3ar1	ENSMUSG00000040552			1) GO annotation implying receptor function
C5ar1	ENSMUSG00000049130			2) Predicted TM region by Philus, SCAMPI or THMM.
Cd200r1	ENSMUSG00000022667			3) Immunome annotation as a receptor
Cd200r2	ENSMUSG00000090176
Cd244	ENSMUSG00000004709
Cd247	ENSMUSG00000005763
Cd27	ENSMUSG00000030336
Cd300lf	ENSMUSG00000047798
Clec12a	ENSMUSG00000053063
Cr1l	ENSMUSG00000016481
Cr2	ENSMUSG00000026616
Csf1r	ENSMUSG00000024621
Csf2ra	ENSMUSG00000059326
Csf2rb	ENSMUSG00000071713
Csf3r	ENSMUSG00000028859
Cxcr6	ENSMUSG00000048521
Cysltr1	ENSMUSG00000052821
Ddr1	ENSMUSG00000003534
Fas	ENSMUSG00000024778
Fcamr	ENSMUSG00000026415
Fcer1a	ENSMUSG00000005339
Fcer1g	ENSMUSG00000058715
Fcgr2b	ENSMUSG00000026656
Fcgrt	ENSMUSG00000003420
Fcrl5	ENSMUSG00000048031
Fcrla	ENSMUSG00000038421
Fgfr1	ENSMUSG00000031565
Fgfr2	ENSMUSG00000030849
Fgfr3	ENSMUSG00000054252
Fgfr4	ENSMUSG00000005320
Hmmr	ENSMUSG00000020330
Hrh2	ENSMUSG00000034987
Hrh4	ENSMUSG00000037346
Ifnar2	ENSMUSG00000022971
Ifngr1	ENSMUSG00000020009
Ifngr2	ENSMUSG00000022965
Igf1r	ENSMUSG00000005533
Igf2r	ENSMUSG00000023830
Il10ra	ENSMUSG00000032089
Il10rb	ENSMUSG00000022969
Il12rb1	ENSMUSG00000000791
Il12rb2	ENSMUSG00000018341
Il13ra1	ENSMUSG00000017057
Il13ra2	ENSMUSG00000031289
Il15ra	ENSMUSG00000023206
Il17ra	ENSMUSG00000002897
Il17rb	ENSMUSG00000015966
Il17rc	ENSMUSG00000030281
Il17rd	ENSMUSG00000040717
Il17re	ENSMUSG00000043088
Il18r1	ENSMUSG00000026070
Il18rap	ENSMUSG00000026068
Il1r1	ENSMUSG00000026072
Il1r2	ENSMUSG00000026073
Il1rap	ENSMUSG00000022514
Il1rapl1	ENSMUSG00000052372
Il1rapl2	ENSMUSG00000059203
Il1rl1	ENSMUSG00000026069
Il1rl2	ENSMUSG00000070942
Il20ra	ENSMUSG00000020007
Il21r	ENSMUSG00000030745
Il22ra1	ENSMUSG00000037157
Il23r	ENSMUSG00000049093
Il28ra	ENSMUSG00000062157
Il2ra	ENSMUSG00000026770
Il2rb	ENSMUSG00000068227
Il2rg	ENSMUSG00000031304
Il31ra	ENSMUSG00000050377
Il3ra	ENSMUSG00000068758
Il5ra	ENSMUSG00000005364
Il7r	ENSMUSG00000003882
Il9r	ENSMUSG00000020279
Insr	ENSMUSG00000005534
Irak1	ENSMUSG00000031392
Irak1bp1	ENSMUSG00000032251
Irak2	ENSMUSG00000060477
Irak3	ENSMUSG00000020227
Irak4	ENSMUSG00000059883
Kdr	ENSMUSG00000062960
Kir3dl1	ENSMUSG00000031424
Kir3dl2	ENSMUSG00000057439
Klrb1	ENSMUSG00000079299
Klrc1	ENSMUSG00000030167
Klrc2	ENSMUSG00000052736
Klrd1	ENSMUSG00000030165
Lair1	ENSMUSG00000055541
Lifr	ENSMUSG00000054263
Lilra5	ENSMUSG00000070873
Lilra6	ENSMUSG00000030427
Lilrb3	ENSMUSG00000058818
Lilrb4	ENSMUSG00000062593
Ltb4r2	ENSMUSG00000040432
Ltbr	ENSMUSG00000030339
Marco	ENSMUSG00000026390
Mrc1	ENSMUSG00000026712
Mrc2	ENSMUSG00000020695
Msr1	ENSMUSG00000025044
Mst1r	ENSMUSG00000032584
Ncr1	ENSMUSG00000062524
Pilra	ENSMUSG00000046245
Pla2r1	ENSMUSG00000054580
Plaur	ENSMUSG00000046223
Procr	ENSMUSG00000027611
Ptafr	ENSMUSG00000056529
Ptgfrn	ENSMUSG00000027864
Ptpn22	ENSMUSG00000027843
Ptprc	ENSMUSG00000026395
Ptprcap	ENSMUSG00000045826
Ptprj	ENSMUSG00000025314
Pvr	ENSMUSG00000040511
Pvrl1	ENSMUSG00000032012
Pvrl2	ENSMUSG00000062300
Ripk1	ENSMUSG00000021408
Scarb1	ENSMUSG00000037936
Slamf6	ENSMUSG00000015314
Tfrc	ENSMUSG00000022797
Tlr1	ENSMUSG00000044827
Tlr2	ENSMUSG00000027995
Tlr4	ENSMUSG00000039005
Tlr5	ENSMUSG00000079164
Tnfrsf10b	ENSMUSG00000022074
Tnfrsf11a	ENSMUSG00000026321
Tnfrsf12a	ENSMUSG00000023905
Tnfrsf13b	ENSMUSG00000010142
Tnfrsf13c	ENSMUSG00000068105
Tnfrsf14	ENSMUSG00000042333
Tnfrsf17	ENSMUSG00000022496
Tnfrsf18	ENSMUSG00000041954
Tnfrsf1a	ENSMUSG00000030341
Tnfrsf1b	ENSMUSG00000028599
Tnfrsf4	ENSMUSG00000029075
Tnfrsf8	ENSMUSG00000028602
Tnfrsf9	ENSMUSG00000028965
Traf1	ENSMUSG00000026875
Traf2	ENSMUSG00000026942
Traf3	ENSMUSG00000021277
Traf3ip1	ENSMUSG00000034292
Traf5	ENSMUSG00000026637
Traf6	ENSMUSG00000027164
